# Supplementary material for: Ethanolamine metabolism through two genetically distinct loci enables Klebsiella pneumoniae to bypass nutritional competition in the gut
Source: PLoS Pathog. 2024 May 7;20(5):e1012189. doi: 10.1371/journal.ppat.1012189 (PMC11101070; doi:10.1371/journal.ppat.1012189)
Supplement: S3 Table — (XLSX) [file ppat.1012189.s009.xlsx]

## Sheet: Summary_species
Species	Long_locus_Complete	Long_locus_Partial	Long_locus_Absent	Short_locus_Complete	Short_locus_Partial	Short_locus_Absent	EutR_binding_site	eutS	eutP	eutQ	eutT	eutD	eutM	eutN	eutE	eutJ	eutG	eutH	eutA	eutB_1	eutC_1	eutL	eutK	eutR	NtrC_binding_site	RpoN_binding_site	eat	eutB_2	eutC_2	Total_genomes_per_species
K. africana	7	0	0	7	0	0	7	7	7	7	7	7	7	7	7	7	7	7	7	7	7	7	7	7	7	7	7	7	7	7
K. pneumoniae	6578	63	0	6547	89	5	6621	6641	6640	6637	6634	6636	6637	6637	6630	6631	6627	6635	6634	6632	6640	6636	6633	6636	6636	6636	6554	6635	6629	6641
K. quasipneumoniae subsp. quasipneumoniae	0	0	198	197	1	0	0	0	0	0	0	0	0	0	0	0	0	0	0	0	0	0	0	0	198	198	198	197	198	198
K. quasipneumoniae subsp. similipneumoniae	56	0	235	290	1	0	56	56	56	56	56	56	56	56	56	56	56	56	56	56	56	56	56	56	290	290	291	291	291	291
K. quasivariicola	13	1	0	14	0	0	14	14	14	14	14	13	14	14	14	14	14	14	14	14	14	14	14	14	14	14	14	14	14	14
K. variicola subsp. tropica	1	0	4	5	0	0	1	1	1	1	1	1	1	1	1	1	1	1	1	1	1	1	1	1	5	5	5	5	5	5
K. variicola subsp. variicola	665	8	0	669	4	0	657	673	673	672	673	673	673	673	672	672	670	671	669	672	673	673	673	673	669	669	673	673	673	673
Total	0.934985	0.00919658	0.0558181	0.987227	0.0121344	0.000638651	0.939584	0.944182	0.944054	0.943543	0.943288	0.943416	0.943671	0.943671	0.942649	0.942777	0.94201	0.94316	0.942777	0.942905	0.944054	0.943543	0.94316	0.943543	0.998723	0.998723	0.988887	0.999106	0.998467	1

## Sheet: Individual_isolates
Isolate	Species	EutR_binding_site	eutS	eutP	eutQ	eutT	eutD	eutM	eutN	eutE	eutJ	eutG	eutH	eutA	eutB_1	eutC_1	eutL	eutK	eutR	NtrC_binding_site	RpoN_binding_site	eat	eutB_2	eutC_2	Source_group	Bioproject
ERR1204968	K. quasipneumoniae subsp. similipneumoniae	0	0	0	0	0	0	0	0	0	0	0	0	0	0	0	0	0	0	1	1	1	1	1	Human: Colonisation	PRJEB10018
ERR1205042	K. quasipneumoniae subsp. similipneumoniae	0	0	0	0	0	0	0	0	0	0	0	0	0	0	0	0	0	0	1	1	1	1	1	Human: Clinical	PRJEB10018
ERR1216990	K. quasipneumoniae subsp. similipneumoniae	0	0	0	0	0	0	0	0	0	0	0	0	0	0	0	0	0	0	1	1	1	1	1	Human: Clinical	PRJEB10018
ERR1217099	K. quasipneumoniae subsp. quasipneumoniae	0	0	0	0	0	0	0	0	0	0	0	0	0	0	0	0	0	0	1	1	1	1	1	Human: Clinical	PRJEB10018
ERR1217108	K. quasipneumoniae subsp. quasipneumoniae	0	0	0	0	0	0	0	0	0	0	0	0	0	0	0	0	0	0	1	1	1	1	1	Human: Clinical	PRJEB10018
ERR1217221	K. quasipneumoniae subsp. quasipneumoniae	0	0	0	0	0	0	0	0	0	0	0	0	0	0	0	0	0	0	1	1	1	1	1	Human: Clinical	PRJEB10018
ERR1217290	K. quasipneumoniae subsp. quasipneumoniae	0	0	0	0	0	0	0	0	0	0	0	0	0	0	0	0	0	0	1	1	1	1	1	Human: Clinical	PRJEB10018
ERR1217332	K. quasipneumoniae subsp. quasipneumoniae	0	0	0	0	0	0	0	0	0	0	0	0	0	0	0	0	0	0	1	1	1	1	1	Human: Unknown	PRJEB10018
ERR1228141	K. quasipneumoniae subsp. quasipneumoniae	0	0	0	0	0	0	0	0	0	0	0	0	0	0	0	0	0	0	1	1	1	1	1	Human: Clinical	PRJEB10018
ERR1334635	K. quasipneumoniae subsp. quasipneumoniae	0	0	0	0	0	0	0	0	0	0	0	0	0	0	0	0	0	0	1	1	1	1	1	Human: Clinical	PRJEB10018
ERR1334645	K. quasipneumoniae subsp. similipneumoniae	0	0	0	0	0	0	0	0	0	0	0	0	0	0	0	0	0	0	1	1	1	1	1	Human: Clinical	PRJEB10018
ERR1415686	K. quasipneumoniae subsp. similipneumoniae	0	0	0	0	0	0	0	0	0	0	0	0	0	0	0	0	0	0	1	1	1	1	1	Human: Clinical	PRJEB10018
ERR1514863	K. quasipneumoniae subsp. similipneumoniae	0	0	0	0	0	0	0	0	0	0	0	0	0	0	0	0	0	0	1	1	1	1	1	Human: Clinical	PRJEB10018
ERR1541313	K. quasipneumoniae subsp. quasipneumoniae	0	0	0	0	0	0	0	0	0	0	0	0	0	0	0	0	0	0	1	1	1	1	1	Human: Clinical	PRJEB10018
ERR1541406	K. quasipneumoniae subsp. similipneumoniae	0	0	0	0	0	0	0	0	0	0	0	0	0	0	0	0	0	0	1	1	1	1	1	Human: Clinical	PRJEB10018
ERR1204815	K. pneumoniae	1	1	1	1	1	1	1	1	1	1	1	1	1	1	1	1	1	1	1	1	1	1	1	Human: Clinical	PRJEB10018
ERR1204816	K. variicola subsp. variicola	1	1	1	1	1	1	1	1	1	1	1	1	1	1	1	1	1	1	1	1	1	1	1	Human: Clinical	PRJEB10018
ERR1204817	K. pneumoniae	1	1	1	1	1	1	1	1	1	1	1	1	1	1	1	1	1	1	1	1	1	1	1	Human: Clinical	PRJEB10018
ERR1204820	K. pneumoniae	1	1	1	1	1	1	1	1	1	1	1	1	1	1	1	1	1	1	1	1	1	1	1	Human: Clinical	PRJEB10018
ERR1204821	K. pneumoniae	1	1	1	1	1	1	1	1	1	1	1	1	1	1	1	1	1	1	1	1	1	1	1	Human: Clinical	PRJEB10018
ERR1204823	K. pneumoniae	1	1	1	1	1	1	1	1	1	1	1	1	1	1	1	1	1	1	1	1	1	1	1	Human: Clinical	PRJEB10018
ERR1204824	K. pneumoniae	1	1	1	1	1	1	1	1	1	1	1	1	1	1	1	1	1	1	1	1	1	1	1	Human: Clinical	PRJEB10018
ERR1204825	K. pneumoniae	1	1	1	1	1	1	1	1	1	1	1	1	1	1	1	1	1	1	1	1	1	1	1	Human: Clinical	PRJEB10018
ERR1204826	K. pneumoniae	1	1	1	1	1	1	1	1	1	1	1	1	1	1	1	1	1	1	1	1	1	1	1	Human: Clinical	PRJEB10018
ERR1204827	K. pneumoniae	1	1	1	1	1	1	1	1	1	1	1	1	1	1	1	1	1	1	1	1	1	1	1	Human: Clinical	PRJEB10018
ERR1204828	K. pneumoniae	1	1	1	1	1	1	1	1	1	1	1	1	1	1	1	1	1	1	1	1	1	1	1	Human: Clinical	PRJEB10018
ERR1204829	K. pneumoniae	1	1	1	1	1	1	1	1	1	1	1	1	1	1	1	1	1	1	1	1	1	1	1	Human: Clinical	PRJEB10018
ERR1204830	K. pneumoniae	1	1	1	1	1	1	1	1	1	1	1	1	1	1	1	1	1	1	1	1	1	1	1	Human: Clinical	PRJEB10018
ERR1204831	K. pneumoniae	1	1	1	1	1	1	1	1	1	1	1	1	1	1	1	1	1	1	1	1	1	1	1	Human: Clinical	PRJEB10018
ERR1204832	K. pneumoniae	1	1	1	1	1	1	1	1	1	1	1	1	1	1	1	1	1	1	1	1	1	1	1	Human: Clinical	PRJEB10018
ERR1204834	K. pneumoniae	1	1	1	1	1	1	1	1	1	1	1	1	1	1	1	1	1	1	1	1	1	1	1	Human: Clinical	PRJEB10018
ERR1204835	K. pneumoniae	1	1	1	1	1	1	1	1	1	1	1	1	1	1	1	1	1	1	1	1	1	1	1	Human: Clinical	PRJEB10018
ERR1204836	K. pneumoniae	1	1	1	1	1	1	1	1	1	1	1	1	1	1	1	1	1	1	1	1	1	1	1	Human: Clinical	PRJEB10018
ERR1204837	K. pneumoniae	1	1	1	1	1	1	1	1	1	1	1	1	1	1	1	1	1	1	1	1	1	1	1	Human: Clinical	PRJEB10018
ERR1204838	K. variicola subsp. variicola	1	1	1	1	1	1	1	1	1	1	1	1	1	1	1	1	1	1	1	1	1	1	1	Human: Clinical	PRJEB10018
ERR1204839	K. pneumoniae	1	1	1	1	1	1	1	1	1	1	1	1	1	1	1	1	1	1	1	1	1	1	1	Human: Clinical	PRJEB10018
ERR1204840	K. pneumoniae	1	1	1	1	1	1	1	1	1	1	1	1	1	1	1	1	1	1	1	1	1	1	1	Human: Clinical	PRJEB10018
ERR1204842	K. pneumoniae	1	1	1	1	1	1	1	1	1	1	1	1	1	1	1	1	1	1	1	1	1	1	1	Human: Clinical	PRJEB10018
ERR1204843	K. pneumoniae	1	1	1	1	1	1	1	1	1	1	1	1	1	1	1	1	1	1	1	1	1	1	1	Human: Clinical	PRJEB10018
ERR1204844	K. pneumoniae	1	1	1	1	1	1	1	1	1	1	1	1	1	1	1	1	1	1	1	1	1	1	1	Human: Clinical	PRJEB10018
ERR1204845	K. pneumoniae	1	1	1	1	1	1	1	1	1	1	1	1	1	1	1	1	1	1	1	1	1	1	1	Human: Clinical	PRJEB10018
ERR1204846	K. pneumoniae	1	1	1	1	1	1	1	1	1	1	1	1	1	1	1	1	1	1	1	1	1	1	1	Human: Clinical	PRJEB10018
ERR1204847	K. pneumoniae	1	1	1	1	1	1	1	1	1	1	1	1	1	1	1	1	1	1	1	1	1	1	1	Human: Clinical	PRJEB10018
ERR1204848	K. pneumoniae	1	1	1	1	1	1	1	1	1	1	1	1	1	1	1	1	1	1	1	1	1	1	1	Human: Clinical	PRJEB10018
ERR1204849	K. pneumoniae	1	1	1	1	1	1	1	1	1	1	1	1	1	1	1	1	1	1	1	1	1	1	1	Human: Clinical	PRJEB10018
ERR1204850	K. pneumoniae	1	1	1	1	1	1	1	1	1	1	1	1	1	1	1	1	1	1	1	1	1	1	1	Human: Clinical	PRJEB10018
ERR1204851	K. pneumoniae	1	1	1	1	1	1	1	1	1	1	1	1	1	1	1	1	1	1	1	1	1	1	1	Human: Clinical	PRJEB10018
ERR1204852	K. pneumoniae	1	1	1	1	1	1	1	1	1	1	1	1	1	1	1	1	1	1	1	1	1	1	1	Human: Clinical	PRJEB10018
ERR1204854	K. pneumoniae	1	1	1	1	1	1	1	1	1	1	1	1	1	1	1	1	1	1	1	1	1	1	1	Human: Clinical	PRJEB10018
ERR1204856	K. pneumoniae	1	1	1	1	1	1	1	1	1	1	1	1	1	1	1	1	1	1	1	1	1	1	1	Human: Clinical	PRJEB10018
ERR1204857	K. pneumoniae	1	1	1	1	1	1	1	1	1	1	1	1	1	1	1	1	1	1	1	1	1	1	1	Human: Clinical	PRJEB10018
ERR1204858	K. pneumoniae	1	1	1	1	1	1	1	1	1	1	1	1	1	1	1	1	1	1	1	1	1	1	1	Human: Clinical	PRJEB10018
ERR1204859	K. pneumoniae	1	1	1	1	1	1	1	1	1	1	1	1	1	1	1	1	1	1	1	1	1	1	1	Human: Clinical	PRJEB10018
ERR1204860	K. pneumoniae	1	1	1	1	1	1	1	1	1	1	1	1	1	1	1	1	1	1	1	1	1	1	1	Human: Clinical	PRJEB10018
ERR1204861	K. pneumoniae	1	1	1	1	1	1	1	1	1	1	1	1	1	1	1	1	1	1	1	1	1	1	1	Human: Clinical	PRJEB10018
ERR1204862	K. pneumoniae	1	1	1	1	1	1	1	1	1	1	1	1	1	1	1	1	1	1	1	1	1	1	1	Human: Clinical	PRJEB10018
ERR1204863	K. pneumoniae	1	1	1	1	1	1	1	1	1	1	1	1	1	1	1	1	1	1	1	1	1	1	1	Human: Clinical	PRJEB10018
ERR1204864	K. pneumoniae	1	1	1	1	1	1	1	1	1	1	1	1	1	1	1	1	1	1	1	1	1	1	1	Human: Clinical	PRJEB10018
ERR1204865	K. pneumoniae	1	1	1	1	1	1	1	1	1	1	1	1	1	1	1	1	1	1	1	1	1	1	1	Human: Clinical	PRJEB10018
ERR1204866	K. pneumoniae	1	1	1	1	1	1	1	1	1	1	1	1	1	1	1	1	1	1	1	1	1	1	1	Human: Clinical	PRJEB10018
ERR1204868	K. pneumoniae	1	1	1	1	1	1	1	1	1	1	1	1	1	1	1	1	1	1	1	1	1	1	1	Human: Clinical	PRJEB10018
ERR1204869	K. pneumoniae	1	1	1	1	1	1	1	1	1	1	1	1	1	1	1	1	1	1	1	1	1	1	1	Human: Clinical	PRJEB10018
ERR1204870	K. pneumoniae	1	1	1	1	1	1	1	1	1	1	1	1	1	1	1	1	1	1	1	1	1	1	1	Human: Clinical	PRJEB10018
ERR1204871	K. pneumoniae	1	1	1	1	1	1	1	1	1	1	1	1	1	1	1	1	1	1	1	1	1	1	1	Human: Clinical	PRJEB10018
ERR1204872	K. pneumoniae	1	1	1	1	1	1	1	1	1	1	1	1	1	1	1	1	1	1	1	1	1	1	1	Human: Clinical	PRJEB10018
ERR1204873	K. pneumoniae	1	1	1	1	1	1	1	1	1	1	1	1	1	1	1	1	1	1	1	1	1	1	1	Human: Clinical	PRJEB10018
ERR1204874	K. pneumoniae	1	1	1	1	1	1	1	1	1	1	1	1	1	1	1	1	1	1	1	1	1	1	1	Human: Clinical	PRJEB10018
ERR1204875	K. pneumoniae	1	1	1	1	1	1	1	1	1	1	1	1	1	1	1	1	1	1	1	1	1	1	1	Human: Clinical	PRJEB10018
ERR1204876	K. pneumoniae	1	1	1	1	1	1	1	1	1	1	1	1	1	1	1	1	1	1	1	1	1	1	1	Human: Clinical	PRJEB10018
ERR1204877	K. pneumoniae	1	1	1	1	1	1	1	1	1	1	1	1	1	1	1	1	1	1	1	1	1	1	1	Human: Clinical	PRJEB10018
ERR1204878	K. pneumoniae	1	1	1	1	1	1	1	1	1	1	1	1	1	1	1	1	1	1	1	1	1	1	1	Human: Clinical	PRJEB10018
ERR1204879	K. pneumoniae	1	1	1	1	1	1	1	1	1	1	1	1	1	1	1	1	1	1	1	1	1	1	1	Human: Clinical	PRJEB10018
ERR1204881	K. pneumoniae	1	1	1	1	1	1	1	1	1	1	1	1	1	1	1	1	1	1	1	1	1	1	1	Human: Clinical	PRJEB10018
ERR1204882	K. pneumoniae	1	1	1	1	1	1	1	1	1	1	1	1	1	1	1	1	1	1	1	1	1	1	1	Human: Clinical	PRJEB10018
ERR1204883	K. pneumoniae	1	1	1	1	1	1	1	1	1	1	1	1	1	1	1	1	1	1	1	1	1	1	1	Human: Unknown	PRJEB10018
ERR1204885	K. pneumoniae	1	1	1	1	1	1	1	1	1	1	1	1	1	1	1	1	1	1	1	1	1	1	1	Human: Clinical	PRJEB10018
ERR1204886	K. pneumoniae	1	1	1	1	1	1	1	1	1	1	1	1	1	1	1	1	1	1	1	1	1	1	1	Human: Clinical	PRJEB10018
ERR1204888	K. pneumoniae	1	1	1	1	1	1	1	1	1	1	1	1	1	1	1	1	1	1	1	1	1	1	1	Human: Clinical	PRJEB10018
ERR1204889	K. pneumoniae	1	1	1	1	1	1	1	1	1	1	1	1	1	1	1	1	1	1	1	1	1	1	1	Human: Clinical	PRJEB10018
ERR1204890	K. pneumoniae	1	1	1	1	1	1	1	1	1	1	1	1	1	1	1	1	1	1	1	1	1	1	1	Human: Clinical	PRJEB10018
ERR1204892	K. pneumoniae	1	1	1	1	1	1	1	1	1	1	1	1	1	1	1	1	1	1	1	1	1	1	1	Human: Clinical	PRJEB10018
ERR1204894	K. pneumoniae	1	1	1	1	1	1	1	1	1	1	1	1	1	1	1	1	1	1	1	1	1	1	1	Human: Unknown	PRJEB10018
ERR1204895	K. pneumoniae	1	1	1	1	1	1	1	1	1	1	1	1	1	1	1	1	1	1	1	1	1	1	1	Human: Clinical	PRJEB10018
ERR1204899	K. pneumoniae	1	1	1	1	1	1	1	1	1	1	1	1	1	1	1	1	1	1	1	1	1	1	1	Human: Clinical	PRJEB10018
ERR1204900	K. pneumoniae	1	1	1	1	1	1	1	1	1	1	1	1	1	1	1	1	1	1	1	1	1	1	1	Human: Unknown	PRJEB10018
ERR1204901	K. pneumoniae	1	1	1	1	1	1	1	1	1	1	1	1	1	1	1	1	1	1	1	1	1	1	1	Human: Clinical	PRJEB10018
ERR1204902	K. pneumoniae	1	1	1	1	1	1	1	1	1	1	1	1	1	1	1	1	1	1	1	1	1	1	1	Human: Unknown	PRJEB10018
ERR1204903	K. pneumoniae	1	1	1	1	1	1	1	1	1	1	1	1	1	1	1	1	1	1	1	1	1	1	1	Human: Clinical	PRJEB10018
ERR1204905	K. pneumoniae	1	1	1	1	0	0	0	0	0	1	1	1	1	1	1	1	1	1	1	1	1	1	1	Human: Clinical	PRJEB10018
ERR1204906	K. pneumoniae	1	1	1	1	0	0	0	0	0	1	1	1	1	1	1	1	1	1	1	1	1	1	1	Human: Clinical	PRJEB10018
ERR1204907	K. pneumoniae	1	1	1	1	1	1	1	1	1	1	1	1	1	1	1	1	1	1	1	1	1	1	1	Human: Clinical	PRJEB10018
ERR1204909	K. pneumoniae	1	1	1	1	1	1	1	1	1	1	1	1	1	1	1	1	1	1	1	1	1	1	1	Human: Clinical	PRJEB10018
ERR1204911	K. pneumoniae	1	1	1	1	1	1	1	1	1	1	1	1	1	1	1	1	1	1	1	1	1	1	1	Human: Colonisation	PRJEB10018
ERR1204912	K. pneumoniae	1	1	1	1	1	1	1	1	1	1	1	1	1	1	1	1	1	1	1	1	1	1	1	Human: Clinical	PRJEB10018
ERR1204913	K. pneumoniae	1	1	1	1	1	1	1	1	1	1	1	1	1	1	1	1	1	1	1	1	1	1	1	Human: Clinical	PRJEB10018
ERR1204914	K. pneumoniae	1	1	1	1	1	1	1	1	1	1	1	1	1	1	1	1	1	1	1	1	1	1	1	Human: Clinical	PRJEB10018
ERR1204915	K. pneumoniae	1	1	1	1	1	1	1	1	1	1	1	1	1	1	1	1	1	1	1	1	1	1	1	Human: Clinical	PRJEB10018
ERR1204916	K. pneumoniae	1	1	1	1	1	1	1	1	1	1	1	1	1	1	1	1	1	1	1	1	1	1	1	Human: Clinical	PRJEB10018
ERR1204917	K. pneumoniae	1	1	1	1	1	1	1	1	1	1	1	1	1	1	1	1	1	1	1	1	1	1	1	Human: Clinical	PRJEB10018
ERR1204918	K. pneumoniae	1	1	1	1	1	1	1	1	1	1	1	1	1	1	1	1	1	1	1	1	1	1	1	Human: Clinical	PRJEB10018
ERR1204919	K. pneumoniae	1	1	1	1	1	1	1	1	1	1	1	1	1	1	1	1	1	1	1	1	1	1	1	Human: Clinical	PRJEB10018
ERR1204920	K. pneumoniae	1	1	1	1	1	1	1	1	1	1	1	1	1	1	1	1	1	1	1	1	1	1	1	Human: Clinical	PRJEB10018
ERR1204921	K. pneumoniae	1	1	1	1	1	1	1	1	1	1	1	1	1	1	1	1	1	1	1	1	1	1	1	Human: Clinical	PRJEB10018
ERR1204922	K. pneumoniae	1	1	1	1	1	1	1	1	1	1	1	1	1	1	1	1	1	1	1	1	1	1	1	Human: Clinical	PRJEB10018
ERR1204923	K. pneumoniae	1	1	1	1	1	1	1	1	1	1	1	1	1	1	1	1	1	1	1	1	1	1	1	Human: Clinical	PRJEB10018
ERR1204926	K. pneumoniae	1	1	1	1	1	1	1	1	1	1	1	1	1	1	1	1	1	1	1	1	1	1	1	Human: Clinical	PRJEB10018
ERR1204927	K. pneumoniae	1	1	1	1	1	1	1	1	1	1	1	1	1	1	1	1	1	1	1	1	1	1	1	Human: Clinical	PRJEB10018
ERR1204928	K. pneumoniae	1	1	1	1	1	1	1	1	1	1	1	1	1	1	1	1	1	1	1	1	1	1	1	Human: Clinical	PRJEB10018
ERR1204929	K. pneumoniae	1	1	1	1	1	1	1	1	1	1	1	1	1	1	1	1	1	1	1	1	1	1	1	Human: Clinical	PRJEB10018
ERR1204930	K. pneumoniae	1	1	1	1	1	1	1	1	1	1	1	1	1	1	1	1	1	1	1	1	1	1	1	Human: Clinical	PRJEB10018
ERR1204932	K. pneumoniae	1	1	1	1	1	1	1	1	1	1	1	1	1	1	1	1	1	1	1	1	1	1	1	Human: Clinical	PRJEB10018
ERR1204933	K. pneumoniae	1	1	1	1	1	1	1	1	1	1	1	1	1	1	1	1	1	1	1	1	1	1	1	Human: Colonisation	PRJEB10018
ERR1204934	K. pneumoniae	1	1	1	1	1	1	1	1	1	1	1	1	1	1	1	1	1	1	1	1	1	1	1	Human: Clinical	PRJEB10018
ERR1204935	K. pneumoniae	1	1	1	1	1	1	1	1	1	1	1	1	1	1	1	1	1	1	1	1	1	1	1	Human: Clinical	PRJEB10018
ERR1204936	K. pneumoniae	1	1	1	1	1	1	1	1	1	1	1	1	1	1	1	1	1	1	1	1	1	1	1	Human: Clinical	PRJEB10018
ERR1204937	K. pneumoniae	1	1	1	1	1	1	1	1	1	1	1	1	1	1	1	1	1	1	1	1	1	1	1	Human: Clinical	PRJEB10018
ERR1204938	K. pneumoniae	1	1	1	1	1	1	1	1	1	1	1	1	1	1	1	1	1	1	1	1	1	1	1	Human: Clinical	PRJEB10018
ERR1204940	K. pneumoniae	1	1	1	1	1	1	1	1	1	1	1	1	1	1	1	1	1	1	1	1	1	1	1	Human: Clinical	PRJEB10018
ERR1204941	K. pneumoniae	1	1	1	1	1	1	1	1	1	1	1	1	1	1	1	1	1	1	1	1	1	1	1	Human: Clinical	PRJEB10018
ERR1204942	K. pneumoniae	1	1	1	1	1	1	1	1	1	1	1	1	1	1	1	1	1	1	1	1	1	1	1	Human: Clinical	PRJEB10018
ERR1204943	K. pneumoniae	1	1	1	1	1	1	1	1	1	1	1	1	1	1	1	1	1	1	1	1	1	1	1	Human: Clinical	PRJEB10018
ERR1204944	K. pneumoniae	1	1	1	1	1	1	1	1	1	1	1	1	1	1	1	1	1	1	1	1	1	1	1	Human: Clinical	PRJEB10018
ERR1204946	K. pneumoniae	1	1	1	1	1	1	1	1	1	1	1	1	1	1	1	1	1	1	1	1	1	1	1	Human: Clinical	PRJEB10018
ERR1204947	K. pneumoniae	1	1	1	1	1	1	1	1	1	1	1	1	1	1	1	1	1	1	1	1	1	1	1	Human: Clinical	PRJEB10018
ERR1204948	K. pneumoniae	1	1	1	1	1	1	1	1	1	1	1	1	1	1	1	1	1	1	1	1	1	1	1	Human: Clinical	PRJEB10018
ERR1204949	K. pneumoniae	1	1	1	1	1	1	1	1	1	1	1	1	1	1	1	1	1	1	1	1	1	1	1	Human: Clinical	PRJEB10018
ERR1204950	K. pneumoniae	1	1	1	1	1	1	1	1	1	1	1	1	1	1	1	1	1	1	1	1	1	1	1	Human: Clinical	PRJEB10018
ERR1204951	K. pneumoniae	1	1	1	1	1	1	1	1	1	1	1	1	1	1	1	1	1	1	1	1	1	1	1	Human: Clinical	PRJEB10018
ERR1204952	K. pneumoniae	1	1	1	1	1	1	1	1	1	1	1	1	1	1	1	1	1	1	1	1	1	1	1	Human: Clinical	PRJEB10018
ERR1204955	K. pneumoniae	1	1	1	1	1	1	1	1	1	1	1	1	1	1	1	1	1	1	1	1	1	1	1	Human: Clinical	PRJEB10018
ERR1204956	K. pneumoniae	1	1	1	1	1	1	1	1	1	1	1	1	1	1	1	1	1	1	1	1	1	1	1	Human: Clinical	PRJEB10018
ERR1204957	K. pneumoniae	1	1	1	1	1	1	1	1	1	1	1	1	1	1	1	1	1	1	1	1	1	1	1	Human: Clinical	PRJEB10018
ERR1204958	K. pneumoniae	1	1	1	1	1	1	1	1	1	1	1	1	1	1	1	1	1	1	1	1	1	1	1	Human: Clinical	PRJEB10018
ERR1204959	K. pneumoniae	1	1	1	1	1	1	1	1	1	1	1	1	1	1	1	1	1	1	1	1	1	1	1	Human: Clinical	PRJEB10018
ERR1204960	K. pneumoniae	1	1	1	1	1	1	1	1	1	1	1	1	1	1	1	1	1	1	1	1	1	1	1	Human: Clinical	PRJEB10018
ERR1204962	K. pneumoniae	1	1	1	1	1	1	1	1	1	1	1	1	1	1	1	1	1	1	1	1	1	1	1	Human: Clinical	PRJEB10018
ERR1204966	K. pneumoniae	1	1	1	1	1	1	1	1	1	1	1	1	1	1	1	1	1	1	1	1	1	1	1	Human: Clinical	PRJEB10018
ERR1204967	K. pneumoniae	1	1	1	1	1	1	1	1	1	1	1	1	1	1	1	1	1	1	1	1	1	1	1	Human: Clinical	PRJEB10018
ERR1204969	K. pneumoniae	1	1	1	1	1	1	1	1	1	1	1	1	1	1	1	1	1	1	1	1	1	1	1	Human: Clinical	PRJEB10018
ERR1204970	K. pneumoniae	1	1	1	1	1	1	1	1	1	1	1	1	1	1	1	1	1	1	1	1	1	1	1	Human: Clinical	PRJEB10018
ERR1204971	K. pneumoniae	1	1	1	1	1	1	1	1	1	1	1	1	1	1	1	1	1	1	1	1	1	1	1	Human: Clinical	PRJEB10018
ERR1204973	K. pneumoniae	1	1	1	1	1	1	1	1	1	1	1	1	1	1	1	1	1	1	1	1	1	1	1	Human: Clinical	PRJEB10018
ERR1204974	K. pneumoniae	1	1	1	1	1	1	1	1	1	1	1	1	1	1	1	1	1	1	1	1	1	1	1	Human: Clinical	PRJEB10018
ERR1204975	K. pneumoniae	1	1	1	1	1	1	1	1	1	1	1	1	1	1	1	1	1	1	1	1	1	1	1	Human: Clinical	PRJEB10018
ERR1204976	K. pneumoniae	1	1	1	1	1	1	1	1	1	1	1	1	1	1	1	1	1	1	1	1	0	1	1	Human: Clinical	PRJEB10018
ERR1204977	K. pneumoniae	1	1	1	1	1	1	1	1	1	1	1	1	1	1	1	1	1	1	1	1	1	1	1	Human: Clinical	PRJEB10018
ERR1204978	K. pneumoniae	1	1	1	1	1	1	1	1	1	1	1	1	1	1	1	1	1	1	1	1	1	1	1	Human: Unknown	PRJEB10018
ERR1204979	K. variicola subsp. variicola	1	1	1	1	1	1	1	1	1	1	1	1	1	1	1	1	1	1	1	1	1	1	1	Human: Clinical	PRJEB10018
ERR1204984	K. pneumoniae	1	1	1	1	1	1	1	1	1	1	1	1	1	1	1	1	1	1	1	1	1	1	1	Human: Unknown	PRJEB10018
ERR1204989	K. pneumoniae	1	1	1	1	1	1	1	1	1	1	1	1	1	1	1	1	1	1	1	1	1	1	1	Human: Clinical	PRJEB10018
ERR1204990	K. pneumoniae	1	1	1	1	1	1	1	1	1	1	1	1	1	1	1	1	1	1	1	1	1	1	1	Human: Clinical	PRJEB10018
ERR1204991	K. pneumoniae	1	1	1	1	1	1	1	1	1	1	1	1	1	1	1	1	1	1	1	1	1	1	1	Human: Clinical	PRJEB10018
ERR1204993	K. pneumoniae	1	1	1	1	1	1	1	1	1	1	1	1	1	1	1	1	1	1	1	1	1	1	1	Human: Clinical	PRJEB10018
ERR1204996	K. pneumoniae	1	1	1	1	1	1	1	1	1	1	1	1	1	1	1	1	1	1	1	1	1	1	1	Human: Clinical	PRJEB10018
ERR1204997	K. pneumoniae	1	1	1	1	1	1	1	1	1	1	1	1	1	1	1	1	1	1	1	1	1	1	1	Human: Clinical	PRJEB10018
ERR1204999	K. pneumoniae	1	1	1	1	1	1	1	1	1	1	1	1	1	1	1	1	1	1	1	1	1	1	1	Human: Clinical	PRJEB10018
ERR1205000	K. pneumoniae	1	1	1	1	1	1	1	1	1	1	1	1	1	1	1	1	1	1	1	1	1	1	1	Human: Clinical	PRJEB10018
ERR1205001	K. pneumoniae	1	1	1	1	1	1	1	1	1	1	1	1	1	1	1	1	1	1	1	1	1	1	1	Human: Clinical	PRJEB10018
ERR1205002	K. pneumoniae	1	1	1	1	1	1	1	1	1	1	1	1	1	1	1	1	1	1	1	1	1	1	1	Human: Clinical	PRJEB10018
ERR1205004	K. pneumoniae	1	1	1	1	1	1	1	1	1	1	1	1	1	1	1	1	1	1	1	1	1	1	1	Human: Clinical	PRJEB10018
ERR1205007	K. quasivariicola	1	1	1	1	1	1	1	1	1	1	1	1	1	1	1	1	1	1	1	1	1	1	1	Human: Clinical	PRJEB10018
ERR1205009	K. pneumoniae	1	1	1	1	1	1	1	1	1	1	1	1	1	1	1	1	1	1	1	1	1	1	1	Human: Clinical	PRJEB10018
ERR1205010	K. pneumoniae	1	1	1	1	1	1	1	1	1	1	1	1	1	1	1	1	1	1	1	1	1	1	1	Human: Clinical	PRJEB10018
ERR1205011	K. pneumoniae	1	1	1	1	1	1	1	1	1	1	1	1	1	1	1	1	1	1	1	1	1	1	1	Human: Clinical	PRJEB10018
ERR1205013	K. pneumoniae	1	1	1	1	1	1	1	1	1	1	1	1	1	1	1	1	1	1	1	1	1	1	1	Human: Clinical	PRJEB10018
ERR1205014	K. pneumoniae	1	1	1	1	1	1	1	1	1	1	1	1	1	1	1	1	1	1	1	1	1	1	1	Human: Clinical	PRJEB10018
ERR1205015	K. pneumoniae	1	1	1	1	1	1	1	1	1	1	1	1	1	1	1	1	1	1	1	1	1	1	1	Human: Clinical	PRJEB10018
ERR1205017	K. variicola subsp. variicola	1	1	1	1	1	1	1	1	1	1	1	1	1	1	1	1	1	1	1	1	1	1	1	Human: Clinical	PRJEB10018
ERR1205018	K. pneumoniae	1	1	1	1	1	1	1	1	1	1	1	1	1	1	1	1	1	1	1	1	1	1	1	Human: Clinical	PRJEB10018
ERR1205019	K. pneumoniae	1	1	1	1	1	1	1	1	1	1	1	1	1	1	1	1	1	1	1	1	1	1	1	Human: Clinical	PRJEB10018
ERR1205020	K. pneumoniae	1	1	1	1	1	1	1	1	1	1	1	1	1	1	1	1	1	1	1	1	1	1	1	Human: Clinical	PRJEB10018
ERR1205021	K. pneumoniae	1	1	1	1	1	1	1	1	1	1	1	1	1	1	1	1	1	1	1	1	1	1	1	Human: Clinical	PRJEB10018
ERR1205022	K. pneumoniae	1	1	1	1	1	1	1	1	1	1	1	1	1	1	1	1	1	1	1	1	1	1	1	Human: Clinical	PRJEB10018
ERR1205023	K. pneumoniae	1	1	1	1	1	1	1	1	1	1	1	1	1	1	1	1	1	1	1	1	1	1	1	Human: Clinical	PRJEB10018
ERR1205024	K. pneumoniae	1	1	1	1	1	1	1	1	1	1	1	1	1	1	1	1	1	1	1	1	1	1	1	Human: Clinical	PRJEB10018
ERR1205026	K. pneumoniae	1	1	1	1	1	1	1	1	1	1	1	1	1	1	1	1	1	1	1	1	1	1	1	Human: Clinical	PRJEB10018
ERR1205028	K. pneumoniae	1	1	1	1	1	1	1	1	1	1	1	1	1	1	1	1	1	1	1	1	1	1	1	Human: Clinical	PRJEB10018
ERR1205029	K. pneumoniae	1	1	1	1	1	1	1	1	1	1	1	1	1	1	1	1	1	1	1	1	1	1	1	Human: Clinical	PRJEB10018
ERR1205030	K. pneumoniae	1	1	1	1	1	1	1	1	1	1	1	1	1	1	1	1	1	1	1	1	1	1	1	Human: Clinical	PRJEB10018
ERR1205031	K. pneumoniae	1	1	1	1	1	1	1	1	1	1	1	1	1	1	1	1	1	1	1	1	1	1	1	Human: Clinical	PRJEB10018
ERR1205033	K. pneumoniae	1	1	1	1	1	1	1	1	1	1	1	1	1	1	1	1	1	1	1	1	1	1	1	Human: Clinical	PRJEB10018
ERR1205034	K. pneumoniae	1	1	1	1	1	1	1	1	1	1	1	1	1	1	1	1	1	1	1	1	1	1	1	Human: Clinical	PRJEB10018
ERR1205035	K. pneumoniae	1	1	1	1	1	1	1	1	1	1	1	1	1	1	1	1	1	1	1	1	1	1	1	Human: Clinical	PRJEB10018
ERR1205036	K. pneumoniae	1	1	1	1	1	1	1	1	1	1	1	1	1	1	1	1	1	1	1	1	1	1	1	Human: Clinical	PRJEB10018
ERR1205039	K. pneumoniae	1	1	1	1	1	1	1	1	1	1	1	1	1	1	1	1	1	1	1	1	1	1	1	Human: Clinical	PRJEB10018
ERR1205040	K. pneumoniae	1	1	1	1	1	1	1	1	1	1	1	1	1	1	1	1	1	1	1	1	1	1	1	Human: Clinical	PRJEB10018
ERR1205041	K. pneumoniae	1	1	1	1	1	1	1	1	1	1	1	1	1	1	1	1	1	1	1	1	1	1	1	Human: Clinical	PRJEB10018
ERR1205043	K. pneumoniae	1	1	1	1	1	1	1	1	1	1	1	1	1	1	1	1	1	1	1	1	1	1	1	Human: Clinical	PRJEB10018
ERR1205048	K. pneumoniae	1	1	1	1	1	1	1	1	1	1	1	1	1	1	1	1	1	1	1	1	1	1	1	Human: Clinical	PRJEB10018
ERR1205049	K. pneumoniae	1	1	1	1	1	1	1	1	1	1	1	1	1	1	1	1	1	1	1	1	1	1	1	Human: Clinical	PRJEB10018
ERR1205054	K. pneumoniae	1	1	1	1	1	1	1	1	1	1	1	1	1	1	1	1	1	1	1	1	1	1	1	Human: Clinical	PRJEB10018
ERR1205056	K. pneumoniae	1	1	1	1	1	1	1	1	1	1	1	1	1	1	1	1	1	1	1	1	1	1	1	Human: Clinical	PRJEB10018
ERR1205058	K. pneumoniae	1	1	1	1	1	1	1	1	1	1	1	1	1	1	1	1	1	1	1	1	1	1	1	Human: Clinical	PRJEB10018
ERR1205061	K. pneumoniae	1	1	1	1	1	1	1	1	1	1	1	1	1	1	1	1	1	1	1	1	1	1	1	Human: Clinical	PRJEB10018
ERR1205063	K. pneumoniae	1	1	1	1	1	1	1	1	1	1	1	1	1	1	1	1	1	1	1	1	1	1	1	Human: Clinical	PRJEB10018
ERR1205064	K. pneumoniae	1	1	1	1	1	1	1	1	1	1	1	1	1	1	1	1	1	1	1	1	1	1	1	Human: Clinical	PRJEB10018
ERR1205067	K. pneumoniae	1	1	1	1	1	1	1	1	1	1	1	1	1	1	1	1	1	1	1	1	1	1	1	Human: Clinical	PRJEB10018
ERR1205070	K. pneumoniae	1	1	1	1	1	1	1	1	1	1	1	1	1	1	1	1	1	1	1	1	1	1	1	Human: Clinical	PRJEB10018
ERR1205073	K. pneumoniae	1	1	1	1	1	1	1	1	1	1	1	1	1	1	1	1	1	1	1	1	1	1	1	Human: Clinical	PRJEB10018
ERR1205076	K. pneumoniae	1	1	1	1	1	1	1	1	1	1	1	1	1	1	1	1	1	1	1	1	1	1	1	Human: Clinical	PRJEB10018
ERR1216949	K. pneumoniae	1	1	1	1	1	1	1	1	1	1	1	1	1	1	1	1	1	1	1	1	1	1	1	Human: Clinical	PRJEB10018
ERR1216950	K. pneumoniae	1	1	1	1	1	1	1	1	1	1	1	1	1	1	1	1	1	1	1	1	1	1	1	Human: Clinical	PRJEB10018
ERR1216951	K. pneumoniae	1	1	1	1	1	1	1	1	1	1	1	1	1	1	1	1	1	1	1	1	1	1	1	Human: Clinical	PRJEB10018
ERR1216954	K. pneumoniae	1	1	1	0	1	1	1	1	1	1	1	1	1	1	1	1	1	1	1	1	1	1	1	Human: Clinical	PRJEB10018
ERR1216955	K. pneumoniae	1	1	1	1	1	1	1	1	1	1	1	1	1	1	1	1	1	1	1	1	1	1	1	Human: Clinical	PRJEB10018
ERR1216956	K. pneumoniae	1	1	1	1	1	1	1	1	1	1	1	1	1	1	1	1	1	1	1	1	1	1	1	Human: Clinical	PRJEB10018
ERR1216957	K. pneumoniae	1	1	1	1	1	1	1	1	1	1	1	1	1	1	1	1	1	1	1	1	1	1	1	Human: Clinical	PRJEB10018
ERR1216958	K. pneumoniae	1	1	1	1	1	1	1	1	1	1	1	1	1	1	1	1	1	1	1	1	1	1	1	Human: Clinical	PRJEB10018
ERR1216959	K. pneumoniae	1	1	1	1	1	1	1	1	1	1	1	1	1	1	1	1	1	1	1	1	1	1	1	Human: Clinical	PRJEB10018
ERR1216961	K. pneumoniae	1	1	1	1	1	1	1	1	1	1	1	1	1	1	1	1	1	1	1	1	1	1	1	Human: Clinical	PRJEB10018
ERR1216962	K. pneumoniae	1	1	1	1	1	1	1	1	1	1	1	1	1	1	1	1	1	1	1	1	1	1	1	Human: Clinical	PRJEB10018
ERR1216963	K. pneumoniae	1	1	1	1	1	1	1	1	1	1	1	1	1	1	1	1	1	1	1	1	1	1	1	Human: Clinical	PRJEB10018
ERR1216964	K. variicola subsp. variicola	1	1	1	1	1	1	1	1	1	1	1	1	1	1	1	1	1	1	1	1	1	1	1	Human: Clinical	PRJEB10018
ERR1216965	K. pneumoniae	1	1	1	1	1	1	1	1	1	1	1	1	1	1	1	1	1	1	1	1	1	1	1	Human: Clinical	PRJEB10018
ERR1216966	K. pneumoniae	1	1	1	1	1	1	1	1	1	1	1	1	1	1	1	1	1	1	1	1	1	1	1	Human: Clinical	PRJEB10018
ERR1216967	K. pneumoniae	1	1	1	1	1	1	1	1	1	1	1	1	1	1	1	1	1	1	1	1	1	1	1	Human: Clinical	PRJEB10018
ERR1216968	K. pneumoniae	1	1	1	1	1	1	1	1	1	1	1	1	1	1	1	1	1	1	1	1	1	1	1	Human: Clinical	PRJEB10018
ERR1216969	K. pneumoniae	1	1	1	0	1	1	1	1	1	1	1	1	1	1	1	1	1	1	1	1	1	1	1	Human: Clinical	PRJEB10018
ERR1216970	K. pneumoniae	1	1	1	1	1	1	1	1	1	1	1	1	1	1	1	1	1	1	1	1	1	1	1	Human: Clinical	PRJEB10018
ERR1216972	K. pneumoniae	1	1	1	1	1	1	1	1	1	1	1	1	1	1	1	1	1	1	1	1	1	1	1	Human: Clinical	PRJEB10018
ERR1216973	K. pneumoniae	1	1	1	1	1	1	1	1	1	1	1	1	1	1	1	1	1	1	1	1	1	1	1	Human: Clinical	PRJEB10018
ERR1216974	K. pneumoniae	1	1	1	1	1	1	1	1	1	1	1	1	1	1	1	1	1	1	1	1	1	1	1	Human: Clinical	PRJEB10018
ERR1216975	K. pneumoniae	1	1	1	1	1	1	1	1	1	1	1	1	1	1	1	1	1	1	1	1	1	1	1	Human: Clinical	PRJEB10018
ERR1216978	K. pneumoniae	1	1	1	1	1	1	1	1	1	1	1	1	1	1	1	1	1	1	1	1	1	1	1	Human: Clinical	PRJEB10018
ERR1216980	K. pneumoniae	1	1	1	1	1	1	1	1	1	1	1	1	1	1	1	1	1	1	1	1	1	1	1	Human: Clinical	PRJEB10018
ERR1216981	K. pneumoniae	1	1	1	1	1	1	1	1	1	1	1	1	1	1	1	1	1	1	1	1	1	1	1	Human: Clinical	PRJEB10018
ERR1216982	K. pneumoniae	1	1	1	1	1	1	1	1	1	1	1	1	1	1	1	1	1	1	1	1	1	1	1	Human: Clinical	PRJEB10018
ERR1216984	K. pneumoniae	1	1	1	1	1	1	1	1	1	1	1	1	1	1	1	1	1	1	1	1	1	1	1	Human: Clinical	PRJEB10018
ERR1216985	K. pneumoniae	1	1	1	1	1	1	1	1	1	1	1	1	1	1	1	1	1	1	1	1	1	1	1	Human: Clinical	PRJEB10018
ERR1216986	K. variicola subsp. variicola	1	1	1	1	1	1	1	1	1	1	1	1	1	1	1	1	1	1	1	1	1	1	1	Human: Clinical	PRJEB10018
ERR1216987	K. pneumoniae	1	1	1	1	1	1	1	1	1	1	1	1	1	1	1	1	1	1	1	1	1	1	1	Human: Clinical	PRJEB10018
ERR1216989	K. pneumoniae	1	1	1	1	1	1	1	1	1	1	1	1	1	1	1	1	1	1	1	1	1	1	1	Human: Clinical	PRJEB10018
ERR1216991	K. pneumoniae	1	1	1	1	1	1	1	1	1	1	1	1	1	1	1	1	1	1	1	1	1	1	1	Human: Clinical	PRJEB10018
ERR1216992	K. pneumoniae	1	1	1	1	1	1	1	1	1	1	1	1	1	1	1	1	1	1	1	1	1	1	1	Human: Clinical	PRJEB10018
ERR1216993	K. pneumoniae	1	1	1	0	1	1	1	1	1	1	1	1	1	1	1	1	1	1	1	1	1	1	1	Human: Clinical	PRJEB10018
ERR1216996	K. pneumoniae	1	1	1	1	1	1	1	1	1	1	1	1	1	1	1	1	1	1	1	1	1	1	1	Human: Clinical	PRJEB10018
ERR1216997	K. pneumoniae	1	1	1	1	1	1	1	1	1	1	1	1	1	1	1	1	1	1	1	1	1	1	1	Human: Clinical	PRJEB10018
ERR1216998	K. variicola subsp. variicola	0	1	1	1	1	1	1	1	1	1	1	1	1	1	1	1	1	1	1	1	1	1	1	Human: Clinical	PRJEB10018
ERR1216999	K. pneumoniae	1	1	1	1	1	1	1	1	1	1	1	1	1	1	1	1	1	1	1	1	1	1	1	Human: Clinical	PRJEB10018
ERR1217000	K. pneumoniae	1	1	1	1	1	1	1	1	1	1	1	1	1	1	1	1	1	1	1	1	1	1	1	Human: Clinical	PRJEB10018
ERR1217001	K. pneumoniae	1	1	1	1	1	1	1	1	1	1	1	1	1	1	1	1	1	1	1	1	1	1	1	Human: Unknown	PRJEB10018
ERR1217002	K. variicola subsp. variicola	1	1	1	1	1	1	1	1	1	1	1	1	1	1	1	1	1	1	1	1	1	1	1	Human: Clinical	PRJEB10018
ERR1217003	K. pneumoniae	1	1	1	1	1	1	1	1	1	1	1	1	1	1	1	1	1	1	1	1	1	1	1	Human: Clinical	PRJEB10018
ERR1217005	K. pneumoniae	1	1	1	1	1	1	1	1	1	1	1	1	1	1	1	1	1	1	1	1	1	1	1	Human: Clinical	PRJEB10018
ERR1217006	K. variicola subsp. variicola	1	1	1	1	1	1	1	1	1	1	1	1	1	1	1	1	1	1	1	1	1	1	1	Human: Clinical	PRJEB10018
ERR1217013	K. pneumoniae	1	1	1	1	1	1	1	1	1	1	1	1	1	1	1	1	1	1	1	1	1	1	1	Human: Clinical	PRJEB10018
ERR1217019	K. pneumoniae	1	1	1	1	1	1	1	1	1	1	1	1	1	1	1	1	1	1	1	1	1	1	1	Human: Clinical	PRJEB10018
ERR1217020	K. variicola subsp. variicola	1	1	1	1	1	1	1	1	1	1	1	1	1	1	1	1	1	1	1	1	1	1	1	Human: Clinical	PRJEB10018
ERR1217021	K. pneumoniae	1	1	1	1	1	1	1	1	1	1	1	1	1	1	1	1	1	1	1	1	1	1	1	Human: Clinical	PRJEB10018
ERR1217022	K. pneumoniae	1	1	1	1	1	1	1	1	1	1	1	1	1	1	1	1	1	1	1	1	1	1	1	Human: Clinical	PRJEB10018
ERR1217025	K. pneumoniae	1	1	1	1	1	1	1	1	1	1	1	1	1	1	1	1	1	1	1	1	1	1	1	Human: Clinical	PRJEB10018
ERR1217026	K. pneumoniae	1	1	1	1	1	1	1	1	1	1	1	1	1	1	1	1	1	1	1	1	1	1	1	Human: Clinical	PRJEB10018
ERR1217027	K. pneumoniae	1	1	1	1	1	1	1	1	1	1	1	1	1	1	1	1	1	1	1	1	1	1	1	Human: Clinical	PRJEB10018
ERR1217028	K. pneumoniae	1	1	1	1	1	1	1	1	1	1	1	1	1	1	1	1	1	1	1	1	1	1	1	Human: Clinical	PRJEB10018
ERR1217029	K. pneumoniae	1	1	1	1	1	1	1	1	1	1	1	1	1	1	1	1	1	1	1	1	1	1	1	Human: Clinical	PRJEB10018
ERR1217030	K. pneumoniae	1	1	1	1	1	1	1	1	1	1	1	1	1	1	1	1	1	1	1	1	1	1	1	Human: Clinical	PRJEB10018
ERR1217031	K. pneumoniae	1	1	1	1	1	1	1	1	1	1	1	1	1	1	1	1	1	1	1	1	1	1	1	Human: Clinical	PRJEB10018
ERR1217033	K. pneumoniae	1	1	1	1	1	1	1	1	1	1	1	1	1	1	1	1	1	1	1	1	1	1	1	Human: Clinical	PRJEB10018
ERR1217035	K. pneumoniae	1	1	1	1	1	1	1	1	1	1	1	1	1	1	1	1	1	1	1	1	1	1	1	Human: Clinical	PRJEB10018
ERR1217038	K. pneumoniae	1	1	1	1	1	1	1	1	1	1	1	1	1	1	1	1	1	1	1	1	1	1	1	Human: Clinical	PRJEB10018
ERR1217040	K. pneumoniae	1	1	1	1	1	1	1	1	1	1	1	1	1	1	1	1	1	1	1	1	1	1	1	Human: Clinical	PRJEB10018
ERR1217041	K. pneumoniae	1	1	1	1	1	1	1	1	1	1	1	1	1	1	1	1	1	1	1	1	1	1	1	Human: Clinical	PRJEB10018
ERR1217053	K. pneumoniae	1	1	1	1	1	1	1	1	1	1	1	1	1	1	1	1	1	1	1	1	1	1	1	Human: Clinical	PRJEB10018
ERR1217054	K. pneumoniae	1	1	1	1	1	1	1	1	1	1	1	1	1	1	1	1	1	1	1	1	1	1	1	Human: Clinical	PRJEB10018
ERR1217058	K. pneumoniae	1	1	1	1	1	1	1	1	1	1	1	1	1	1	1	1	1	1	1	1	1	1	1	Human: Clinical	PRJEB10018
ERR1217059	K. pneumoniae	1	1	1	1	1	1	1	1	1	1	1	1	1	1	1	1	1	1	1	1	1	1	1	Human: Clinical	PRJEB10018
ERR1217060	K. pneumoniae	1	1	1	1	1	1	1	1	1	1	1	1	1	1	1	1	1	1	1	1	1	1	1	Human: Clinical	PRJEB10018
ERR1217062	K. pneumoniae	1	1	1	1	1	1	1	1	1	1	1	1	1	1	1	1	1	1	1	1	1	1	1	Human: Clinical	PRJEB10018
ERR1217063	K. pneumoniae	1	1	1	1	1	1	1	1	1	1	1	1	1	1	1	1	1	1	1	1	1	1	1	Human: Clinical	PRJEB10018
ERR1217065	K. pneumoniae	1	1	1	1	1	1	1	1	1	1	1	1	1	1	1	1	1	1	1	1	1	1	1	Human: Clinical	PRJEB10018
ERR1217066	K. pneumoniae	1	1	1	1	1	1	1	1	1	1	1	1	1	1	1	1	1	1	1	1	1	1	1	Human: Clinical	PRJEB10018
ERR1217067	K. pneumoniae	1	1	1	1	1	1	1	1	1	1	1	1	1	1	1	1	1	1	1	1	1	1	1	Human: Clinical	PRJEB10018
ERR1217068	K. pneumoniae	1	1	1	1	1	1	1	1	1	1	1	1	1	1	1	1	1	1	1	1	1	1	1	Human: Clinical	PRJEB10018
ERR1217069	K. pneumoniae	1	1	1	1	1	1	1	1	1	1	1	1	1	1	1	1	1	1	1	1	1	1	1	Human: Clinical	PRJEB10018
ERR1217070	K. pneumoniae	1	1	1	1	1	1	1	1	1	1	1	1	1	1	1	1	1	1	1	1	1	1	1	Human: Clinical	PRJEB10018
ERR1217071	K. pneumoniae	1	1	1	1	1	1	1	1	1	1	1	1	1	1	1	1	1	1	1	1	1	1	1	Human: Clinical	PRJEB10018
ERR1217072	K. pneumoniae	1	1	1	1	1	1	1	1	1	1	1	1	1	1	1	1	1	1	1	1	1	1	1	Human: Clinical	PRJEB10018
ERR1217073	K. pneumoniae	1	1	1	1	1	1	1	1	1	1	1	1	1	1	1	1	1	1	1	1	1	1	1	Human: Clinical	PRJEB10018
ERR1217074	K. pneumoniae	1	1	1	1	1	1	1	1	1	1	1	1	1	1	1	1	1	1	1	1	1	1	1	Human: Clinical	PRJEB10018
ERR1217076	K. pneumoniae	1	1	1	1	1	1	1	1	1	1	1	1	1	1	1	1	1	1	1	1	1	1	1	Human: Clinical	PRJEB10018
ERR1217077	K. pneumoniae	1	1	1	1	1	1	1	1	1	1	1	1	1	1	1	1	1	1	1	1	1	1	1	Human: Clinical	PRJEB10018
ERR1217080	K. pneumoniae	1	1	1	1	1	1	1	1	1	1	1	1	1	1	1	1	1	1	1	1	1	1	1	Human: Clinical	PRJEB10018
ERR1217083	K. pneumoniae	1	1	1	1	1	1	1	1	1	1	1	1	1	1	1	1	1	1	1	1	1	1	1	Human: Clinical	PRJEB10018
ERR1217084	K. pneumoniae	1	1	1	1	1	1	1	1	1	1	1	1	1	1	1	1	1	1	1	1	1	1	1	Human: Clinical	PRJEB10018
ERR1217085	K. pneumoniae	1	1	1	1	1	1	1	1	1	1	1	1	1	1	1	1	1	1	1	1	1	1	1	Human: Clinical	PRJEB10018
ERR1217086	K. pneumoniae	1	1	1	1	1	1	1	1	1	1	1	1	1	1	1	1	1	1	1	1	1	1	1	Human: Clinical	PRJEB10018
ERR1217090	K. pneumoniae	1	1	1	1	1	1	1	1	1	1	1	1	1	1	1	1	1	1	1	1	1	1	1	Human: Clinical	PRJEB10018
ERR1217091	K. pneumoniae	1	1	1	1	1	1	1	1	1	1	1	1	1	1	1	1	1	1	1	1	1	1	1	Human: Clinical	PRJEB10018
ERR1217092	K. pneumoniae	1	1	1	1	1	1	1	1	1	1	1	1	1	1	1	1	1	1	1	1	1	1	1	Human: Clinical	PRJEB10018
ERR1217095	K. pneumoniae	1	1	1	1	1	1	1	1	1	1	1	1	1	1	1	1	1	1	1	1	1	1	1	Human: Clinical	PRJEB10018
ERR1217096	K. quasivariicola	1	1	1	1	1	1	1	1	1	1	1	1	1	1	1	1	1	1	1	1	1	1	1	Human: Clinical	PRJEB10018
ERR1217097	K. pneumoniae	1	1	1	1	1	1	1	1	1	1	1	1	1	1	1	1	1	1	1	1	1	1	1	Human: Clinical	PRJEB10018
ERR1217098	K. pneumoniae	1	1	1	1	1	1	1	1	1	1	1	1	1	1	1	1	1	1	1	1	1	1	1	Human: Clinical	PRJEB10018
ERR1217100	K. pneumoniae	1	1	1	1	1	1	1	1	1	1	1	1	1	1	1	1	1	1	1	1	1	1	1	Human: Clinical	PRJEB10018
ERR1217101	K. pneumoniae	1	1	1	1	1	1	1	1	1	1	1	1	1	1	1	1	1	1	1	1	1	1	1	Human: Clinical	PRJEB10018
ERR1217102	K. pneumoniae	1	1	1	1	1	1	1	1	1	1	1	1	1	1	1	1	1	1	1	1	1	1	1	Human: Clinical	PRJEB10018
ERR1217104	K. pneumoniae	1	1	1	1	1	1	1	1	1	1	1	1	1	1	1	1	1	1	1	1	1	1	1	Human: Clinical	PRJEB10018
ERR1217105	K. pneumoniae	1	1	1	1	1	1	1	1	1	1	1	1	1	1	1	1	1	1	1	1	1	1	1	Human: Clinical	PRJEB10018
ERR1217106	K. pneumoniae	1	1	1	1	1	1	1	1	1	1	1	1	1	1	1	1	1	1	1	1	1	1	1	Human: Clinical	PRJEB10018
ERR1217107	K. pneumoniae	1	1	1	1	1	1	1	1	1	1	1	1	1	1	1	1	1	1	1	1	1	1	1	Human: Clinical	PRJEB10018
ERR1217109	K. pneumoniae	1	1	1	1	1	1	1	1	1	1	1	1	1	1	1	1	1	1	1	1	1	1	1	Human: Clinical	PRJEB10018
ERR1217110	K. pneumoniae	1	1	1	1	1	1	1	1	1	1	1	1	1	1	1	1	1	1	1	1	1	1	1	Human: Clinical	PRJEB10018
ERR1217111	K. pneumoniae	1	1	1	1	1	1	1	1	1	1	1	1	1	1	1	1	1	1	1	1	1	1	1	Human: Clinical	PRJEB10018
ERR1217113	K. pneumoniae	1	1	1	1	1	1	1	1	1	1	1	1	1	1	1	1	1	1	1	1	1	1	1	Human: Clinical	PRJEB10018
ERR1217114	K. pneumoniae	1	1	1	1	1	1	1	1	1	1	1	1	1	1	1	1	1	1	1	1	1	1	1	Human: Clinical	PRJEB10018
ERR1217118	K. pneumoniae	1	1	1	1	1	1	1	1	1	1	1	1	1	1	1	1	1	1	1	1	1	1	1	Human: Clinical	PRJEB10018
ERR1217119	K. pneumoniae	1	1	1	1	1	1	1	1	1	1	1	1	1	1	1	1	1	1	1	1	1	1	1	Human: Clinical	PRJEB10018
ERR1217120	K. pneumoniae	1	1	1	1	1	1	1	1	1	1	1	1	1	1	1	1	1	1	1	1	1	1	1	Human: Clinical	PRJEB10018
ERR1217122	K. pneumoniae	1	1	1	1	1	1	1	1	1	1	1	1	1	1	1	1	1	1	1	1	1	1	1	Human: Clinical	PRJEB10018
ERR1217124	K. pneumoniae	1	1	1	1	1	1	1	1	1	1	1	1	1	1	1	1	1	1	1	1	1	1	1	Human: Clinical	PRJEB10018
ERR1217125	K. pneumoniae	1	1	1	1	1	1	1	1	1	1	1	1	1	1	1	1	1	1	1	1	1	1	1	Human: Clinical	PRJEB10018
ERR1217127	K. pneumoniae	1	1	1	1	1	1	1	1	1	1	1	1	1	1	1	1	1	1	1	1	1	1	1	Human: Clinical	PRJEB10018
ERR1217128	K. pneumoniae	1	1	1	1	1	1	1	1	1	1	1	1	1	1	1	1	1	1	1	1	1	1	1	Human: Clinical	PRJEB10018
ERR1217129	K. pneumoniae	1	1	1	1	1	1	1	1	1	1	1	1	1	1	1	1	1	1	1	1	1	1	1	Human: Clinical	PRJEB10018
ERR1217130	K. pneumoniae	1	1	1	1	1	1	1	1	1	1	1	1	1	1	1	1	1	1	1	1	1	1	1	Human: Clinical	PRJEB10018
ERR1217131	K. pneumoniae	1	1	1	1	1	1	1	1	1	1	1	1	1	1	1	1	1	1	1	1	1	1	1	Human: Clinical	PRJEB10018
ERR1217132	K. pneumoniae	1	1	1	1	1	1	1	1	1	1	1	1	1	1	1	1	1	1	1	1	1	1	1	Human: Clinical	PRJEB10018
ERR1217133	K. pneumoniae	1	1	1	1	1	1	1	1	1	1	1	1	1	1	1	1	1	1	1	1	1	1	1	Human: Clinical	PRJEB10018
ERR1217134	K. pneumoniae	1	1	1	1	1	1	1	1	1	1	1	1	1	1	1	1	1	1	1	1	1	1	1	Human: Clinical	PRJEB10018
ERR1217138	K. pneumoniae	1	1	1	1	1	1	1	1	1	1	1	1	0	1	1	1	1	1	1	1	1	1	1	Human: Clinical	PRJEB10018
ERR1217139	K. pneumoniae	1	1	1	1	1	1	1	1	1	1	1	1	1	1	1	1	1	1	1	1	1	1	1	Human: Clinical	PRJEB10018
ERR1217140	K. pneumoniae	1	1	1	1	1	1	1	1	1	1	1	1	1	1	1	1	1	1	1	1	1	1	1	Human: Clinical	PRJEB10018
ERR1217141	K. pneumoniae	1	1	1	1	1	1	1	1	1	1	1	1	1	1	1	1	1	1	1	1	1	1	1	Human: Clinical	PRJEB10018
ERR1217144	K. pneumoniae	1	1	1	1	1	1	1	1	1	1	1	1	1	1	1	1	1	1	1	1	1	1	1	Human: Clinical	PRJEB10018
ERR1217145	K. pneumoniae	1	1	1	1	1	1	1	1	1	1	1	1	1	1	1	1	1	1	1	1	1	1	1	Human: Clinical	PRJEB10018
ERR1217146	K. pneumoniae	1	1	1	1	1	1	1	1	1	1	1	1	1	1	1	1	1	1	1	1	1	1	1	Human: Clinical	PRJEB10018
ERR1217149	K. pneumoniae	1	1	1	1	1	1	1	1	1	1	1	1	1	1	1	1	1	1	1	1	1	1	1	Human: Clinical	PRJEB10018
ERR1217150	K. pneumoniae	1	1	1	1	1	1	1	1	1	1	1	1	1	1	1	1	1	1	1	1	1	1	1	Human: Clinical	PRJEB10018
ERR1217151	K. pneumoniae	1	1	1	1	1	1	1	1	1	1	1	1	1	1	1	1	1	1	1	1	1	1	1	Human: Clinical	PRJEB10018
ERR1217152	K. pneumoniae	1	1	1	1	1	1	1	1	1	1	1	1	1	1	1	1	1	1	1	1	1	1	1	Human: Clinical	PRJEB10018
ERR1217153	K. pneumoniae	1	1	1	1	1	1	1	1	1	1	1	1	1	1	1	1	1	1	1	1	1	1	1	Human: Clinical	PRJEB10018
ERR1217154	K. variicola subsp. variicola	1	1	1	1	1	1	1	1	1	1	1	1	1	1	1	1	1	1	1	1	1	1	1	Human: Clinical	PRJEB10018
ERR1217155	K. pneumoniae	1	1	1	1	1	1	1	1	1	1	1	1	1	1	1	1	1	1	1	1	1	1	1	Human: Unknown	PRJEB10018
ERR1217156	K. pneumoniae	1	1	1	1	1	1	1	1	1	1	1	1	1	1	1	1	1	1	1	1	1	1	1	Human: Clinical	PRJEB10018
ERR1217158	K. pneumoniae	1	1	1	1	1	1	1	1	1	1	1	1	1	1	1	1	1	1	1	1	1	1	1	Human: Clinical	PRJEB10018
ERR1217160	K. pneumoniae	1	1	1	1	1	1	1	1	1	1	1	1	1	1	1	1	1	1	1	1	1	1	1	Human: Clinical	PRJEB10018
ERR1217161	K. pneumoniae	1	1	1	1	1	1	1	1	1	1	1	1	1	1	1	1	1	1	1	1	1	1	1	Human: Clinical	PRJEB10018
ERR1217162	K. pneumoniae	1	1	1	1	1	1	1	1	1	1	1	1	1	1	1	1	1	1	1	1	1	1	1	Human: Clinical	PRJEB10018
ERR1217163	K. pneumoniae	1	1	1	1	1	1	1	1	1	1	1	1	1	1	1	1	1	1	1	1	1	1	1	Human: Clinical	PRJEB10018
ERR1217164	K. pneumoniae	1	1	1	1	1	1	1	1	1	1	1	1	1	1	1	1	1	1	1	1	1	1	1	Human: Clinical	PRJEB10018
ERR1217165	K. pneumoniae	1	1	1	1	1	1	1	1	1	1	1	1	1	1	1	1	1	1	1	1	1	1	1	Human: Clinical	PRJEB10018
ERR1217166	K. pneumoniae	1	1	1	1	1	1	1	1	1	1	1	1	1	1	1	1	1	1	1	1	1	1	1	Human: Clinical	PRJEB10018
ERR1217167	K. pneumoniae	1	1	1	1	1	1	1	1	1	1	1	1	1	1	1	1	1	1	1	1	1	1	1	Human: Clinical	PRJEB10018
ERR1217168	K. pneumoniae	1	1	1	1	1	1	1	1	1	1	1	1	1	1	1	1	1	1	1	1	1	1	1	Human: Clinical	PRJEB10018
ERR1217169	K. pneumoniae	1	1	1	1	1	1	1	1	1	1	1	1	1	1	1	1	1	1	1	1	1	1	1	Human: Clinical	PRJEB10018
ERR1217170	K. pneumoniae	1	1	1	1	1	1	1	1	1	1	1	1	1	1	1	1	1	1	1	1	1	1	1	Human: Clinical	PRJEB10018
ERR1217171	K. pneumoniae	1	1	1	1	1	1	1	1	1	1	1	1	1	1	1	1	1	1	1	1	1	1	1	Human: Clinical	PRJEB10018
ERR1217174	K. pneumoniae	1	1	1	1	1	1	1	1	1	1	1	1	1	1	1	1	1	1	1	1	1	1	1	Human: Clinical	PRJEB10018
ERR1217177	K. pneumoniae	1	1	1	1	1	1	1	1	1	1	1	1	1	1	1	1	1	1	1	1	1	1	1	Human: Clinical	PRJEB10018
ERR1217180	K. pneumoniae	1	1	1	1	1	1	1	1	1	1	1	1	1	1	1	1	1	1	1	1	1	1	1	Human: Clinical	PRJEB10018
ERR1217183	K. pneumoniae	1	1	1	1	1	1	1	1	1	1	1	1	1	1	1	1	1	1	1	1	1	1	1	Human: Clinical	PRJEB10018
ERR1217185	K. pneumoniae	1	1	1	1	1	1	1	1	1	1	1	1	1	1	1	1	1	1	1	1	1	1	1	Human: Clinical	PRJEB10018
ERR1217186	K. pneumoniae	1	1	1	1	1	1	1	1	1	1	1	1	1	1	1	1	1	1	1	1	1	1	1	Human: Clinical	PRJEB10018
ERR1217187	K. pneumoniae	1	1	1	1	1	1	1	1	1	1	1	1	1	1	1	1	1	1	1	1	1	1	1	Human: Clinical	PRJEB10018
ERR1217188	K. pneumoniae	1	1	1	1	1	1	1	1	1	1	1	1	1	1	1	1	1	1	1	1	1	1	1	Human: Clinical	PRJEB10018
ERR1217189	K. pneumoniae	1	1	1	1	1	1	1	1	1	1	1	1	1	1	1	1	1	1	1	1	1	1	1	Human: Clinical	PRJEB10018
ERR1217190	K. pneumoniae	1	1	1	1	1	1	1	1	1	1	1	1	1	1	1	1	1	1	1	1	1	1	1	Human: Clinical	PRJEB10018
ERR1217191	K. pneumoniae	1	1	1	1	1	1	1	1	1	1	1	1	1	1	1	1	1	1	1	1	1	1	1	Human: Clinical	PRJEB10018
ERR1217192	K. pneumoniae	1	1	1	1	1	1	1	1	1	1	1	1	1	1	1	1	1	1	1	1	1	1	1	Human: Clinical	PRJEB10018
ERR1217193	K. pneumoniae	1	1	1	1	1	1	1	1	1	1	1	1	1	1	1	1	1	1	1	1	1	1	1	Human: Clinical	PRJEB10018
ERR1217194	K. pneumoniae	1	1	1	1	1	1	1	1	1	1	1	1	1	1	1	1	1	1	1	1	1	1	1	Human: Clinical	PRJEB10018
ERR1217196	K. pneumoniae	1	1	1	1	1	1	1	1	1	1	1	1	1	1	1	1	1	1	1	1	1	1	1	Human: Clinical	PRJEB10018
ERR1217197	K. pneumoniae	1	1	1	1	1	1	1	1	1	1	1	1	1	1	1	1	1	1	1	1	1	1	1	Human: Clinical	PRJEB10018
ERR1217198	K. pneumoniae	1	1	1	1	1	1	1	1	1	1	1	1	1	1	1	1	1	1	1	1	1	1	1	Human: Clinical	PRJEB10018
ERR1217199	K. variicola subsp. variicola	1	1	1	1	1	1	1	1	1	1	1	1	1	1	1	1	1	1	1	1	1	1	1	Human: Clinical	PRJEB10018
ERR1217200	K. pneumoniae	1	1	1	1	1	1	1	1	1	1	1	1	1	1	1	1	1	1	1	1	1	1	1	Human: Clinical	PRJEB10018
ERR1217201	K. pneumoniae	1	1	1	1	1	1	1	1	1	1	1	1	1	1	1	1	1	1	1	1	1	1	1	Human: Clinical	PRJEB10018
ERR1217202	K. pneumoniae	1	1	1	1	1	1	1	1	1	1	1	1	1	1	1	1	1	1	1	1	1	1	1	Human: Clinical	PRJEB10018
ERR1217203	K. pneumoniae	1	1	1	1	1	1	1	1	1	1	1	1	1	1	1	1	1	1	1	1	1	1	1	Human: Clinical	PRJEB10018
ERR1217204	K. pneumoniae	1	1	1	1	1	1	1	1	1	1	1	1	1	1	1	1	1	1	1	1	1	1	1	Human: Clinical	PRJEB10018
ERR1217205	K. pneumoniae	1	1	1	1	1	1	1	1	1	1	1	1	1	1	1	1	1	1	1	1	1	1	1	Human: Clinical	PRJEB10018
ERR1217206	K. pneumoniae	1	1	1	1	1	1	1	1	1	1	1	1	1	1	1	1	1	1	1	1	1	1	1	Human: Clinical	PRJEB10018
ERR1217207	K. pneumoniae	1	1	1	1	1	1	1	1	1	1	1	1	1	1	1	1	1	1	1	1	1	1	1	Human: Clinical	PRJEB10018
ERR1217208	K. pneumoniae	1	1	1	1	1	1	1	1	1	1	1	1	1	1	1	1	1	1	1	1	1	1	1	Human: Clinical	PRJEB10018
ERR1217209	K. pneumoniae	1	1	1	1	1	1	1	1	1	1	1	1	1	1	1	1	1	1	1	1	1	1	1	Human: Clinical	PRJEB10018
ERR1217210	K. pneumoniae	1	1	1	1	1	1	1	1	1	1	1	1	1	1	1	1	1	1	1	1	1	1	1	Human: Clinical	PRJEB10018
ERR1217212	K. pneumoniae	1	1	1	1	1	1	1	1	1	1	1	1	1	1	1	1	1	1	1	1	1	1	1	Human: Clinical	PRJEB10018
ERR1217213	K. pneumoniae	1	1	1	1	1	1	1	1	1	1	1	1	1	1	1	1	1	1	1	1	1	1	1	Human: Clinical	PRJEB10018
ERR1217214	K. pneumoniae	1	1	1	1	1	1	1	1	1	1	1	1	1	1	1	1	1	1	1	1	1	1	1	Human: Clinical	PRJEB10018
ERR1217216	K. pneumoniae	1	1	1	1	1	1	1	1	1	1	1	1	1	1	1	1	1	1	1	1	1	1	1	Human: Clinical	PRJEB10018
ERR1217217	K. pneumoniae	1	1	1	1	1	1	1	1	1	1	1	1	1	1	1	1	1	1	1	1	1	1	1	Human: Clinical	PRJEB10018
ERR1217218	K. pneumoniae	1	1	1	1	1	1	1	1	1	1	1	1	1	1	1	1	1	1	1	1	1	1	1	Human: Clinical	PRJEB10018
ERR1217219	K. pneumoniae	1	1	1	1	1	1	1	1	1	1	1	1	1	1	1	1	1	1	1	1	1	1	1	Human: Clinical	PRJEB10018
ERR1217220	K. pneumoniae	1	1	1	1	1	1	1	1	1	1	1	1	1	1	1	1	1	1	1	1	1	1	1	Human: Clinical	PRJEB10018
ERR1217222	K. pneumoniae	1	1	1	1	1	1	1	1	1	1	1	1	1	1	1	1	1	1	1	1	1	1	1	Human: Clinical	PRJEB10018
ERR1217223	K. pneumoniae	1	1	1	1	1	1	1	1	1	1	1	1	1	1	1	1	1	1	1	1	1	1	1	Human: Clinical	PRJEB10018
ERR1217224	K. pneumoniae	1	1	1	1	1	1	1	1	1	1	1	1	1	1	1	1	1	1	1	1	1	1	1	Human: Clinical	PRJEB10018
ERR1217225	K. pneumoniae	1	1	1	1	1	1	1	1	1	1	1	1	1	1	1	1	1	1	1	1	1	1	1	Human: Clinical	PRJEB10018
ERR1217227	K. pneumoniae	1	1	1	1	1	1	1	1	1	1	1	1	1	1	1	1	1	1	1	1	1	1	1	Human: Clinical	PRJEB10018
ERR1217228	K. pneumoniae	1	1	1	1	1	1	1	1	1	1	1	1	1	1	1	1	1	1	1	1	1	1	1	Human: Clinical	PRJEB10018
ERR1217229	K. pneumoniae	1	1	1	1	1	1	1	1	1	1	1	1	1	1	1	1	1	1	1	1	1	1	1	Human: Clinical	PRJEB10018
ERR1217230	K. pneumoniae	1	1	1	1	1	1	1	1	1	1	1	1	1	1	1	1	1	1	1	1	1	1	1	Human: Clinical	PRJEB10018
ERR1217231	K. pneumoniae	1	1	1	1	1	1	1	1	1	1	1	1	1	1	1	1	1	1	1	1	1	1	1	Human: Clinical	PRJEB10018
ERR1217232	K. pneumoniae	1	1	1	1	1	1	1	1	1	1	1	1	1	1	1	1	1	1	1	1	1	1	1	Human: Clinical	PRJEB10018
ERR1217233	K. pneumoniae	1	1	1	1	1	1	1	1	1	1	1	1	1	1	1	1	1	1	1	1	1	1	1	Human: Clinical	PRJEB10018
ERR1217236	K. pneumoniae	1	1	1	1	1	1	1	1	1	1	1	1	1	1	1	1	1	1	1	1	1	1	1	Human: Clinical	PRJEB10018
ERR1217237	K. pneumoniae	1	1	1	1	1	1	1	1	1	1	1	1	1	1	1	1	1	1	1	1	1	1	1	Human: Clinical	PRJEB10018
ERR1217239	K. pneumoniae	1	1	1	1	1	1	1	1	1	1	1	1	1	1	1	1	1	1	1	1	1	1	1	Human: Unknown	PRJEB10018
ERR1217241	K. pneumoniae	1	1	1	1	1	1	1	1	1	1	1	1	1	1	1	1	1	1	1	1	1	1	1	Human: Clinical	PRJEB10018
ERR1217242	K. pneumoniae	1	1	1	1	1	1	1	1	1	1	1	1	1	1	1	1	1	1	1	1	1	1	1	Human: Clinical	PRJEB10018
ERR1217243	K. pneumoniae	1	1	1	1	1	1	1	1	1	1	1	1	1	1	1	1	1	1	1	1	1	1	1	Human: Clinical	PRJEB10018
ERR1217244	K. pneumoniae	1	1	1	1	1	1	1	1	1	1	1	1	1	1	1	1	1	1	1	1	1	1	1	Human: Clinical	PRJEB10018
ERR1217245	K. pneumoniae	1	1	1	1	1	1	1	1	1	1	1	1	1	1	1	1	1	1	1	1	1	1	1	Human: Clinical	PRJEB10018
ERR1217246	K. pneumoniae	1	1	1	1	1	1	1	1	1	1	1	1	1	1	1	1	1	1	1	1	1	1	1	Human: Clinical	PRJEB10018
ERR1217248	K. pneumoniae	1	1	1	1	1	1	1	1	1	1	1	1	1	1	1	1	1	1	1	1	1	1	1	Human: Clinical	PRJEB10018
ERR1217249	K. pneumoniae	1	1	1	1	1	1	1	1	1	1	1	1	1	1	1	1	1	1	1	1	1	1	1	Human: Unknown	PRJEB10018
ERR1217250	K. pneumoniae	1	1	1	1	1	1	1	1	1	1	1	1	1	1	1	1	1	1	1	1	1	1	1	Human: Clinical	PRJEB10018
ERR1217251	K. pneumoniae	1	1	1	1	1	1	1	1	1	1	1	1	1	1	1	1	1	1	1	1	1	1	1	Human: Clinical	PRJEB10018
ERR1217253	K. pneumoniae	1	1	1	1	1	1	1	1	1	1	1	1	1	1	1	1	1	1	1	1	1	1	1	Human: Clinical	PRJEB10018
ERR1217254	K. pneumoniae	1	1	1	1	1	1	1	1	1	1	1	1	1	1	1	1	1	1	1	1	1	1	1	Human: Clinical	PRJEB10018
ERR1217255	K. pneumoniae	1	1	1	1	1	1	1	1	1	1	1	1	1	1	1	1	1	1	1	1	1	1	1	Human: Clinical	PRJEB10018
ERR1217257	K. pneumoniae	1	1	1	1	1	1	1	1	1	1	1	1	1	1	1	1	1	1	1	1	1	1	1	Human: Clinical	PRJEB10018
ERR1217259	K. pneumoniae	1	1	1	1	1	1	1	1	1	1	1	1	1	1	1	1	1	1	1	1	1	1	1	Human: Clinical	PRJEB10018
ERR1217264	K. pneumoniae	1	1	1	1	1	1	1	1	1	1	1	1	1	1	1	1	1	1	1	1	1	1	1	Human: Clinical	PRJEB10018
ERR1217266	K. pneumoniae	1	1	1	1	1	1	1	1	1	1	1	1	1	1	1	1	1	1	1	1	1	1	1	Human: Clinical	PRJEB10018
ERR1217267	K. pneumoniae	1	1	1	1	1	1	1	1	1	1	1	1	1	1	1	1	1	1	1	1	1	1	1	Human: Clinical	PRJEB10018
ERR1217271	K. pneumoniae	1	1	1	1	1	1	1	1	1	1	1	1	1	1	1	1	1	1	1	1	1	1	1	Human: Clinical	PRJEB10018
ERR1217272	K. pneumoniae	1	1	1	1	1	1	1	1	1	1	1	1	1	1	1	1	1	1	1	1	1	1	1	Human: Unknown	PRJEB10018
ERR1217273	K. variicola subsp. variicola	1	1	1	1	1	1	1	1	1	1	1	1	1	1	1	1	1	1	1	1	1	1	1	Human: Clinical	PRJEB10018
ERR1217274	K. pneumoniae	1	1	1	1	1	1	1	1	1	1	1	1	1	1	1	1	1	1	1	1	1	1	1	Human: Clinical	PRJEB10018
ERR1217275	K. pneumoniae	1	1	1	1	1	1	1	1	1	1	1	1	1	1	1	1	1	1	1	1	1	1	1	Human: Clinical	PRJEB10018
ERR1217278	K. pneumoniae	1	1	1	1	1	1	1	1	1	1	1	1	1	1	1	1	1	1	1	1	1	1	1	Human: Clinical	PRJEB10018
ERR1217279	K. pneumoniae	1	1	1	1	1	1	1	1	1	1	1	1	1	1	1	1	1	1	1	1	1	1	1	Human: Clinical	PRJEB10018
ERR1217280	K. pneumoniae	1	1	1	1	1	1	1	1	1	1	1	1	1	1	1	1	1	1	1	1	1	1	1	Human: Clinical	PRJEB10018
ERR1217281	K. pneumoniae	1	1	1	1	1	1	1	1	1	1	1	1	1	1	1	1	1	1	1	1	1	1	1	Human: Clinical	PRJEB10018
ERR1217282	K. pneumoniae	1	1	1	1	1	1	1	1	1	1	1	1	1	1	1	1	1	1	1	1	1	1	1	Human: Clinical	PRJEB10018
ERR1217283	K. pneumoniae	1	1	1	1	1	1	1	1	1	1	1	1	1	1	1	1	1	1	1	1	1	1	1	Human: Clinical	PRJEB10018
ERR1217285	K. pneumoniae	1	1	1	1	1	1	1	1	1	1	1	1	1	1	1	1	1	1	1	1	1	1	1	Human: Clinical	PRJEB10018
ERR1217286	K. pneumoniae	1	1	1	1	1	1	1	1	1	1	1	1	1	1	1	1	1	1	1	1	1	1	1	Human: Clinical	PRJEB10018
ERR1217287	K. pneumoniae	1	1	1	1	1	1	1	1	1	1	1	1	1	1	1	1	1	1	1	1	1	1	1	Human: Clinical	PRJEB10018
ERR1217289	K. pneumoniae	1	1	1	1	1	1	1	1	1	1	1	1	1	1	1	1	1	1	1	1	1	1	1	Human: Clinical	PRJEB10018
ERR1217291	K. pneumoniae	1	1	1	1	1	1	1	1	1	1	1	1	1	1	1	1	1	1	1	1	1	1	1	Human: Clinical	PRJEB10018
ERR1217292	K. pneumoniae	1	1	1	1	1	1	1	1	1	1	1	1	1	1	1	1	1	1	1	1	1	1	1	Human: Clinical	PRJEB10018
ERR1217293	K. pneumoniae	1	1	1	1	1	1	1	1	1	1	1	1	1	1	1	1	1	1	1	1	1	1	1	Human: Clinical	PRJEB10018
ERR1217295	K. pneumoniae	1	1	1	1	1	1	1	1	1	1	1	1	1	1	1	1	1	1	1	1	1	1	1	Human: Clinical	PRJEB10018
ERR1217297	K. pneumoniae	1	1	1	1	1	1	1	1	1	1	1	1	1	1	1	1	1	1	1	1	1	1	1	Human: Clinical	PRJEB10018
ERR1217299	K. pneumoniae	1	1	1	1	1	1	1	1	1	1	1	1	1	1	1	1	1	1	1	1	1	1	1	Human: Clinical	PRJEB10018
ERR1217300	K. pneumoniae	1	1	1	1	1	1	1	1	1	1	1	1	1	1	1	1	1	1	1	1	1	1	1	Human: Clinical	PRJEB10018
ERR1217302	K. pneumoniae	1	1	1	1	1	1	1	1	1	1	1	1	1	1	1	1	1	1	1	1	1	1	1	Human: Clinical	PRJEB10018
ERR1217304	K. pneumoniae	1	1	1	1	1	1	1	1	1	1	1	1	1	1	1	1	1	1	1	1	1	1	1	Human: Clinical	PRJEB10018
ERR1217305	K. pneumoniae	1	1	1	1	1	1	1	1	1	1	1	1	1	1	1	1	1	1	1	1	1	1	1	Human: Clinical	PRJEB10018
ERR1217306	K. pneumoniae	1	1	1	1	1	1	1	1	1	1	1	1	1	1	1	1	1	1	1	1	1	1	1	Human: Clinical	PRJEB10018
ERR1217309	K. pneumoniae	1	1	1	1	1	1	1	1	1	1	1	1	1	1	1	1	1	1	1	1	1	1	1	Human: Clinical	PRJEB10018
ERR1217311	K. pneumoniae	1	1	1	1	1	1	1	1	1	1	1	1	1	1	1	1	1	1	1	1	1	1	1	Human: Clinical	PRJEB10018
ERR1217312	K. pneumoniae	1	1	1	1	1	1	1	1	1	1	1	1	1	1	1	1	1	1	1	1	1	1	1	Human: Clinical	PRJEB10018
ERR1217313	K. pneumoniae	1	1	1	1	1	1	1	1	1	1	1	1	1	1	1	1	1	1	1	1	1	1	1	Human: Clinical	PRJEB10018
ERR1217314	K. pneumoniae	1	1	1	1	1	1	1	1	1	1	1	1	1	1	1	1	1	1	1	1	1	1	1	Human: Clinical	PRJEB10018
ERR1217315	K. pneumoniae	1	1	1	1	1	1	1	1	1	1	1	1	1	1	1	1	1	1	1	1	1	1	1	Human: Clinical	PRJEB10018
ERR1217316	K. pneumoniae	1	1	1	1	1	1	1	1	1	1	1	1	1	1	1	1	1	1	1	1	1	1	1	Human: Clinical	PRJEB10018
ERR1217320	K. pneumoniae	1	1	1	1	1	1	1	1	1	1	1	1	1	1	1	1	1	1	1	1	1	1	1	Human: Clinical	PRJEB10018
ERR1217321	K. pneumoniae	1	1	1	1	1	1	1	1	1	1	1	1	1	1	1	1	1	1	1	1	1	1	1	Human: Clinical	PRJEB10018
ERR1217322	K. pneumoniae	1	1	1	1	1	1	1	1	1	1	1	1	1	1	1	1	1	1	1	1	1	1	1	Human: Clinical	PRJEB10018
ERR1217323	K. pneumoniae	1	1	1	1	1	1	1	1	1	1	1	1	1	1	1	1	1	1	1	1	1	1	1	Human: Unknown	PRJEB10018
ERR1217324	K. pneumoniae	1	1	1	1	1	1	1	1	1	1	1	1	1	1	1	1	1	1	1	1	1	1	1	Human: Clinical	PRJEB10018
ERR1217325	K. pneumoniae	1	1	1	1	1	1	1	1	1	1	1	1	1	1	1	1	1	1	1	1	0	1	1	Human: Clinical	PRJEB10018
ERR1217327	K. pneumoniae	1	1	1	1	1	1	1	1	1	1	1	1	1	1	1	1	1	1	1	1	1	1	1	Human: Clinical	PRJEB10018
ERR1217328	K. pneumoniae	1	1	1	1	1	1	1	1	1	1	1	1	1	1	1	1	1	1	1	1	1	1	1	Human: Clinical	PRJEB10018
ERR1217329	K. pneumoniae	1	1	1	1	1	1	1	1	1	1	1	1	1	1	1	1	1	1	1	1	1	1	1	Human: Clinical	PRJEB10018
ERR1217330	K. pneumoniae	1	1	1	1	1	1	1	1	1	1	1	1	1	1	1	1	1	1	1	1	1	1	1	Human: Clinical	PRJEB10018
ERR1217334	K. variicola subsp. variicola	1	1	1	1	1	1	1	1	1	1	1	1	1	1	1	1	1	1	1	1	1	1	1	Human: Clinical	PRJEB10018
ERR1217335	K. pneumoniae	1	1	1	1	1	1	1	1	1	1	1	1	1	1	1	1	1	1	1	1	1	1	1	Human: Clinical	PRJEB10018
ERR1217336	K. pneumoniae	1	1	1	1	1	1	1	1	1	1	1	1	1	1	1	1	1	1	1	1	1	1	1	Human: Clinical	PRJEB10018
ERR1217338	K. pneumoniae	0	1	1	1	1	1	1	1	1	1	1	1	1	1	1	1	1	1	1	1	1	1	1	Human: Clinical	PRJEB10018
ERR1217340	K. pneumoniae	1	1	1	1	1	1	1	1	1	1	1	1	1	1	1	1	1	1	1	1	1	1	1	Human: Clinical	PRJEB10018
ERR1217341	K. pneumoniae	1	1	1	1	1	1	1	1	1	1	1	1	1	1	1	1	1	1	1	1	1	1	1	Human: Clinical	PRJEB10018
ERR1217342	K. pneumoniae	1	1	1	1	1	1	1	1	1	1	1	1	1	1	1	1	1	1	1	1	1	1	1	Human: Clinical	PRJEB10018
ERR1217344	K. pneumoniae	1	1	1	1	1	1	1	1	1	1	1	1	1	1	1	1	1	1	1	1	1	1	1	Human: Clinical	PRJEB10018
ERR1217347	K. pneumoniae	1	1	1	1	1	1	1	1	1	1	1	1	1	1	1	1	1	1	1	1	1	1	1	Human: Clinical	PRJEB10018
ERR1217349	K. pneumoniae	1	1	1	1	1	1	1	1	1	1	1	1	1	1	1	1	1	1	1	1	1	1	1	Human: Clinical	PRJEB10018
ERR1217350	K. pneumoniae	1	1	1	1	1	1	1	1	1	1	1	1	1	1	1	1	1	1	1	1	1	1	1	Human: Clinical	PRJEB10018
ERR1217352	K. pneumoniae	1	1	1	1	1	1	1	1	1	1	1	1	1	1	1	1	1	1	1	1	1	1	1	Human: Clinical	PRJEB10018
ERR1217353	K. pneumoniae	1	1	1	1	1	1	1	1	1	1	1	1	1	1	1	1	1	1	1	1	1	1	1	Human: Clinical	PRJEB10018
ERR1217355	K. pneumoniae	1	1	1	1	1	1	1	1	1	1	1	1	1	1	1	1	1	1	1	1	1	1	1	Human: Clinical	PRJEB10018
ERR1217357	K. pneumoniae	1	1	1	1	1	1	1	1	1	1	1	1	1	1	1	1	1	1	1	1	1	1	1	Human: Clinical	PRJEB10018
ERR1217359	K. pneumoniae	1	1	1	1	1	1	1	1	1	1	1	1	1	1	1	1	1	1	1	1	1	1	1	Human: Clinical	PRJEB10018
ERR1217360	K. pneumoniae	1	1	1	1	1	1	1	1	1	1	1	1	1	1	1	1	1	1	1	1	1	1	1	Human: Clinical	PRJEB10018
ERR1217365	K. pneumoniae	1	1	1	1	1	1	1	1	1	1	1	1	1	1	1	1	1	1	1	1	1	1	1	Human: Clinical	PRJEB10018
ERR1217366	K. variicola subsp. variicola	1	1	1	1	1	1	1	1	1	1	1	1	1	1	1	1	1	1	1	1	1	1	1	Human: Clinical	PRJEB10018
ERR1217367	K. pneumoniae	1	1	1	1	1	1	1	1	1	1	1	1	1	1	1	1	1	1	1	1	1	1	1	Human: Clinical	PRJEB10018
ERR1217368	K. pneumoniae	1	1	1	1	1	1	1	1	1	1	1	1	1	1	1	1	1	1	1	1	1	1	1	Human: Clinical	PRJEB10018
ERR1217370	K. pneumoniae	1	1	1	1	1	1	1	1	1	1	1	1	1	1	1	1	1	1	1	1	1	1	1	Human: Clinical	PRJEB10018
ERR1217371	K. pneumoniae	1	1	1	1	1	1	1	1	1	1	1	1	1	1	1	1	1	1	1	1	1	1	1	Human: Clinical	PRJEB10018
ERR1217372	K. pneumoniae	1	1	1	1	1	1	1	1	1	1	1	1	1	1	1	1	1	1	1	1	1	1	1	Human: Clinical	PRJEB10018
ERR1217373	K. pneumoniae	1	1	1	1	1	1	1	1	1	1	1	1	1	1	1	1	1	1	1	1	1	1	1	Human: Clinical	PRJEB10018
ERR1217374	K. pneumoniae	1	1	1	1	1	1	1	1	1	1	1	1	1	1	1	1	1	1	1	1	1	1	1	Human: Clinical	PRJEB10018
ERR1217375	K. pneumoniae	1	1	1	1	1	1	1	1	1	1	1	1	1	1	1	1	1	1	1	1	1	1	1	Human: Clinical	PRJEB10018
ERR1217376	K. pneumoniae	1	1	1	1	1	1	1	1	1	1	1	1	1	1	1	1	1	1	1	1	1	1	1	Human: Clinical	PRJEB10018
ERR1217380	K. pneumoniae	1	1	1	1	1	1	1	1	1	1	1	1	1	1	1	1	1	1	1	1	1	1	1	Human: Clinical	PRJEB10018
ERR1217381	K. pneumoniae	1	1	1	1	1	1	1	1	1	1	1	1	1	1	1	1	1	1	1	1	1	1	1	Human: Clinical	PRJEB10018
ERR1217382	K. pneumoniae	1	1	1	1	1	1	1	1	1	1	1	1	1	1	1	1	1	1	1	1	1	1	1	Human: Clinical	PRJEB10018
ERR1217385	K. pneumoniae	1	1	1	1	1	1	1	1	1	1	1	1	1	1	1	1	1	1	1	1	1	1	1	Human: Clinical	PRJEB10018
ERR1217387	K. pneumoniae	1	1	1	1	1	1	1	1	1	1	1	1	1	1	1	1	1	1	1	1	1	1	1	Human: Clinical	PRJEB10018
ERR1217389	K. pneumoniae	1	1	1	1	1	1	1	1	1	1	1	1	1	1	1	1	1	1	1	1	1	1	1	Human: Clinical	PRJEB10018
ERR1217390	K. pneumoniae	1	1	1	1	1	1	1	1	1	1	1	1	1	1	1	1	1	1	1	1	1	1	1	Human: Clinical	PRJEB10018
ERR1217391	K. pneumoniae	1	1	1	1	1	1	1	1	1	1	1	1	1	1	1	1	1	1	1	1	1	1	1	Human: Clinical	PRJEB10018
ERR1217393	K. pneumoniae	1	1	1	1	1	1	1	1	1	1	1	1	1	1	1	1	1	1	1	1	1	1	1	Human: Clinical	PRJEB10018
ERR1217395	K. pneumoniae	1	1	1	1	1	1	1	1	1	1	1	1	1	1	1	1	1	1	1	1	1	1	1	Human: Clinical	PRJEB10018
ERR1217396	K. pneumoniae	1	1	1	1	1	1	1	1	1	1	1	1	1	1	1	1	1	1	1	1	1	1	1	Human: Clinical	PRJEB10018
ERR1217397	K. pneumoniae	1	1	1	1	1	1	1	1	1	1	1	1	1	1	1	1	1	1	1	1	1	1	1	Human: Clinical	PRJEB10018
ERR1217398	K. pneumoniae	1	1	1	1	1	1	1	1	1	1	1	1	1	1	1	1	1	1	1	1	1	1	1	Human: Clinical	PRJEB10018
ERR1217399	K. pneumoniae	1	1	1	1	1	1	1	1	1	1	1	1	1	1	1	1	1	1	1	1	1	1	1	Human: Clinical	PRJEB10018
ERR1217400	K. pneumoniae	1	1	1	1	1	1	1	1	1	1	1	1	1	1	1	1	1	1	1	1	1	1	1	Human: Clinical	PRJEB10018
ERR1217406	K. pneumoniae	1	1	1	1	1	1	1	1	1	1	1	1	1	1	1	1	1	1	1	1	1	1	1	Human: Clinical	PRJEB10018
ERR1217407	K. pneumoniae	1	1	1	1	1	1	1	1	1	1	1	1	1	1	1	1	1	1	1	1	1	1	1	Human: Clinical	PRJEB10018
ERR1217410	K. pneumoniae	1	1	1	1	1	1	1	1	1	1	1	1	1	1	1	1	1	1	1	1	1	1	1	Human: Clinical	PRJEB10018
ERR1217411	K. pneumoniae	1	1	1	1	1	1	1	1	1	1	1	1	1	1	1	1	1	1	1	1	1	1	1	Human: Clinical	PRJEB10018
ERR1217412	K. pneumoniae	1	1	1	1	1	1	1	1	1	1	1	1	1	1	1	1	1	1	1	1	1	1	1	Human: Clinical	PRJEB10018
ERR1217413	K. pneumoniae	1	1	1	1	1	1	1	1	1	1	1	1	1	1	1	1	1	1	1	1	1	1	1	Human: Clinical	PRJEB10018
ERR1217415	K. pneumoniae	1	1	1	1	1	1	1	1	1	1	1	1	1	1	1	1	1	1	1	1	1	1	1	Human: Clinical	PRJEB10018
ERR1217417	K. pneumoniae	1	1	1	1	1	1	1	1	1	1	1	1	1	1	1	1	1	1	1	1	1	1	1	Human: Clinical	PRJEB10018
ERR1217418	K. pneumoniae	1	1	1	1	1	1	1	1	1	1	1	1	1	1	1	1	1	1	1	1	1	1	1	Human: Clinical	PRJEB10018
ERR1217419	K. pneumoniae	1	1	1	1	1	1	1	1	1	1	1	1	1	1	1	1	1	1	1	1	1	1	1	Human: Clinical	PRJEB10018
ERR1217420	K. pneumoniae	1	1	1	1	1	1	1	1	1	1	1	1	1	1	1	1	1	1	1	1	1	1	1	Human: Clinical	PRJEB10018
ERR1217421	K. pneumoniae	1	1	1	1	1	1	1	1	1	1	1	1	1	1	1	1	1	1	1	1	1	1	1	Human: Clinical	PRJEB10018
ERR1217422	K. pneumoniae	1	1	1	1	1	1	1	1	1	1	1	1	1	1	1	1	1	1	1	1	1	1	1	Human: Clinical	PRJEB10018
ERR1217424	K. variicola subsp. variicola	1	1	1	1	1	1	1	1	1	1	1	1	1	1	1	1	1	1	1	1	1	1	1	Human: Clinical	PRJEB10018
ERR1217426	K. pneumoniae	1	1	1	1	1	1	1	1	1	1	1	1	1	1	1	1	1	1	1	1	1	1	1	Human: Clinical	PRJEB10018
ERR1217427	K. pneumoniae	1	1	1	1	1	1	1	1	1	1	1	1	1	1	1	1	1	1	1	1	1	1	1	Human: Clinical	PRJEB10018
ERR1217428	K. pneumoniae	1	1	1	1	1	1	1	1	1	1	1	1	1	1	1	1	1	1	1	1	1	1	1	Human: Clinical	PRJEB10018
ERR1217430	K. pneumoniae	1	1	1	1	1	1	1	1	1	1	1	1	1	1	1	1	1	1	1	1	1	1	1	Human: Clinical	PRJEB10018
ERR1217431	K. pneumoniae	1	1	1	1	1	1	1	1	1	1	1	1	1	1	1	1	1	1	1	1	1	1	1	Human: Clinical	PRJEB10018
ERR1217432	K. pneumoniae	1	1	1	1	1	1	1	1	1	1	1	1	1	1	1	1	1	1	1	1	1	1	1	Human: Clinical	PRJEB10018
ERR1217433	K. pneumoniae	1	1	1	1	1	1	1	1	1	1	1	1	1	1	1	1	1	1	1	1	1	1	1	Human: Clinical	PRJEB10018
ERR1217434	K. pneumoniae	1	1	1	1	1	1	1	1	1	1	1	1	1	1	1	1	1	1	1	1	1	1	1	Human: Clinical	PRJEB10018
ERR1217440	K. pneumoniae	1	1	1	1	1	1	1	1	1	1	1	1	1	1	1	1	1	1	1	1	1	1	1	Human: Clinical	PRJEB10018
ERR1217441	K. quasivariicola	1	1	1	1	1	1	1	1	1	1	1	1	1	1	1	1	1	1	1	1	1	1	1	Human: Clinical	PRJEB10018
ERR1217443	K. pneumoniae	1	1	1	1	1	1	1	1	1	1	1	1	1	1	1	1	1	1	1	1	1	1	1	Human: Clinical	PRJEB10018
ERR1217445	K. pneumoniae	1	1	1	1	1	1	1	1	1	1	1	1	1	1	1	1	1	1	1	1	1	1	1	Human: Clinical	PRJEB10018
ERR1217448	K. pneumoniae	1	1	1	1	1	1	1	1	1	1	1	1	1	1	1	1	1	1	1	1	1	1	1	Human: Clinical	PRJEB10018
ERR1217450	K. pneumoniae	1	1	1	1	1	1	1	1	1	1	1	1	1	1	1	1	1	1	1	1	1	1	1	Human: Clinical	PRJEB10018
ERR1217451	K. pneumoniae	1	1	1	1	1	1	1	1	1	1	1	1	1	1	1	1	1	1	1	1	1	1	1	Human: Clinical	PRJEB10018
ERR1217453	K. pneumoniae	1	1	1	1	1	1	1	1	1	1	1	1	1	1	1	1	1	1	1	1	1	1	1	Human: Clinical	PRJEB10018
ERR1217454	K. pneumoniae	1	1	1	1	1	1	1	1	1	1	1	1	1	1	1	1	1	1	1	1	1	1	1	Human: Clinical	PRJEB10018
ERR1217455	K. pneumoniae	1	1	1	1	1	1	1	1	1	1	1	1	1	1	1	1	1	1	1	1	1	1	1	Human: Clinical	PRJEB10018
ERR1217456	K. pneumoniae	1	1	1	1	1	1	1	1	1	1	1	1	1	1	1	1	1	1	1	1	1	1	1	Human: Clinical	PRJEB10018
ERR1217457	K. pneumoniae	1	1	1	1	1	1	1	1	1	1	1	1	1	1	1	1	1	1	1	1	1	1	1	Human: Clinical	PRJEB10018
ERR1217458	K. pneumoniae	1	1	1	1	1	1	1	1	1	1	1	1	1	1	1	1	1	1	1	1	1	1	1	Human: Clinical	PRJEB10018
ERR1217459	K. pneumoniae	1	1	1	1	1	1	1	1	1	1	1	1	1	1	1	1	1	1	1	1	1	1	1	Human: Clinical	PRJEB10018
ERR1217460	K. variicola subsp. variicola	1	1	1	1	1	1	1	1	1	1	1	1	1	1	1	1	1	1	1	1	1	1	1	Human: Clinical	PRJEB10018
ERR1217462	K. pneumoniae	1	1	1	1	1	1	1	1	1	1	1	1	1	1	1	1	1	1	1	1	1	1	1	Human: Clinical	PRJEB10018
ERR1217465	K. pneumoniae	1	1	1	1	1	1	1	1	1	1	1	1	1	1	1	1	1	1	1	1	1	1	1	Human: Clinical	PRJEB10018
ERR1217466	K. pneumoniae	1	1	1	1	1	1	1	1	1	1	1	1	1	1	1	1	1	1	1	1	1	1	1	Human: Clinical	PRJEB10018
ERR1217467	K. pneumoniae	1	1	1	1	1	1	1	1	1	1	1	1	1	1	1	1	1	1	1	1	1	1	1	Human: Clinical	PRJEB10018
ERR1217468	K. pneumoniae	1	1	1	1	1	1	1	1	1	1	1	1	1	1	1	1	1	1	1	1	1	1	1	Human: Clinical	PRJEB10018
ERR1217470	K. pneumoniae	1	1	1	1	1	1	1	1	1	1	1	1	1	1	1	1	1	1	1	1	1	1	1	Human: Clinical	PRJEB10018
ERR1217471	K. pneumoniae	1	1	1	1	1	1	1	1	1	1	1	1	1	1	1	1	1	1	1	1	1	1	1	Human: Clinical	PRJEB10018
ERR1217474	K. pneumoniae	1	1	1	1	1	1	1	1	1	1	1	1	1	1	1	1	1	1	1	1	1	1	1	Human: Clinical	PRJEB10018
ERR1217475	K. pneumoniae	1	1	1	1	1	1	1	1	1	1	1	1	1	1	1	1	1	1	1	1	1	1	1	Human: Clinical	PRJEB10018
ERR1217476	K. pneumoniae	1	1	1	1	1	1	1	1	1	1	1	1	1	1	1	1	1	1	1	1	1	1	1	Human: Clinical	PRJEB10018
ERR1217478	K. pneumoniae	1	1	1	1	1	1	1	1	1	1	1	1	1	1	1	1	1	1	1	1	1	1	1	Human: Clinical	PRJEB10018
ERR1217480	K. pneumoniae	1	1	1	1	1	1	1	1	1	1	1	1	1	1	1	1	1	1	1	1	1	1	1	Human: Clinical	PRJEB10018
ERR1228139	K. pneumoniae	1	1	1	1	1	1	1	1	1	1	1	1	1	1	1	1	1	1	1	1	1	1	1	Human: Clinical	PRJEB10018
ERR1228140	K. pneumoniae	1	1	1	1	1	1	1	1	1	1	1	1	1	1	1	1	1	1	1	1	1	1	1	Human: Clinical	PRJEB10018
ERR1228142	K. pneumoniae	1	1	1	1	1	1	1	1	1	1	1	1	1	1	1	1	1	1	1	1	1	1	1	Human: Clinical	PRJEB10018
ERR1228143	K. pneumoniae	1	1	1	1	1	1	1	1	1	1	1	1	1	1	1	1	1	1	1	1	1	1	1	Human: Clinical	PRJEB10018
ERR1228146	K. pneumoniae	1	1	1	1	1	1	1	1	1	1	1	1	1	1	1	1	1	1	1	1	1	1	1	Human: Clinical	PRJEB10018
ERR1228154	K. pneumoniae	1	1	1	1	1	1	1	1	1	1	1	1	1	1	1	1	1	1	1	1	1	1	1	Human: Clinical	PRJEB10018
ERR1228156	K. pneumoniae	1	1	1	1	1	1	1	1	1	1	1	1	1	1	1	1	1	1	1	1	1	1	1	Human: Clinical	PRJEB10018
ERR1228158	K. pneumoniae	1	1	1	1	1	1	1	1	1	1	1	1	1	1	1	1	1	1	1	1	1	1	1	Human: Clinical	PRJEB10018
ERR1228159	K. pneumoniae	1	1	1	1	1	1	1	1	1	1	1	1	1	1	1	1	1	1	1	1	1	1	1	Human: Clinical	PRJEB10018
ERR1228160	K. pneumoniae	1	1	1	1	1	1	1	1	1	1	1	1	1	1	1	1	1	1	1	1	1	1	1	Human: Clinical	PRJEB10018
ERR1228162	K. pneumoniae	1	1	1	1	1	1	1	1	1	1	1	1	1	1	1	1	1	1	1	1	1	1	1	Human: Clinical	PRJEB10018
ERR1228167	K. pneumoniae	1	1	1	1	1	1	1	1	1	1	1	1	1	1	1	1	1	1	1	1	1	1	1	Human: Clinical	PRJEB10018
ERR1228172	K. pneumoniae	1	1	1	1	1	1	1	1	1	1	1	1	1	1	1	1	1	1	1	1	1	1	1	Human: Clinical	PRJEB10018
ERR1228173	K. pneumoniae	1	1	1	1	1	1	1	1	1	1	1	1	1	1	1	1	1	1	1	1	1	1	1	Human: Clinical	PRJEB10018
ERR1228174	K. variicola subsp. variicola	1	1	1	1	1	1	1	1	1	1	1	1	1	1	1	1	1	1	1	1	1	1	1	Human: Clinical	PRJEB10018
ERR1228177	K. pneumoniae	1	1	1	1	1	1	1	1	1	1	1	1	1	1	1	1	1	1	1	1	1	1	1	Human: Clinical	PRJEB10018
ERR1228178	K. pneumoniae	1	1	1	1	1	1	1	1	1	1	1	1	1	1	1	1	1	1	1	1	1	1	1	Human: Clinical	PRJEB10018
ERR1228179	K. pneumoniae	1	1	1	1	1	1	1	1	1	1	1	1	1	1	1	1	1	1	1	1	1	1	1	Human: Clinical	PRJEB10018
ERR1228180	K. pneumoniae	1	1	1	1	1	1	1	1	1	1	1	1	1	1	1	1	1	1	1	1	1	1	1	Human: Clinical	PRJEB10018
ERR1228183	K. pneumoniae	1	1	1	1	1	1	1	1	1	1	1	1	1	1	1	1	1	1	1	1	1	1	1	Human: Clinical	PRJEB10018
ERR1228185	K. pneumoniae	1	1	1	1	1	1	1	1	1	1	1	1	1	1	1	1	1	1	1	1	1	1	1	Human: Clinical	PRJEB10018
ERR1228186	K. pneumoniae	1	1	1	1	1	1	1	1	1	1	1	1	1	1	1	1	1	1	1	1	1	1	1	Human: Clinical	PRJEB10018
ERR1228188	K. pneumoniae	1	1	1	1	1	1	1	1	1	1	1	1	1	1	1	1	1	1	1	1	1	1	1	Human: Clinical	PRJEB10018
ERR1228189	K. pneumoniae	1	1	1	1	1	1	1	1	1	1	1	1	1	1	1	1	1	1	1	1	1	1	1	Human: Clinical	PRJEB10018
ERR1228191	K. pneumoniae	1	1	1	1	1	1	1	1	1	1	1	1	1	1	1	1	1	1	1	1	1	1	1	Human: Clinical	PRJEB10018
ERR1228192	K. pneumoniae	1	1	1	1	1	1	1	1	1	1	1	1	1	1	1	1	1	1	1	1	1	1	1	Human: Clinical	PRJEB10018
ERR1228193	K. pneumoniae	1	1	1	1	1	1	1	1	1	1	1	1	1	1	1	1	1	1	1	1	1	1	1	Human: Colonisation	PRJEB10018
ERR1228195	K. pneumoniae	1	1	1	1	1	1	1	1	1	1	1	1	1	1	1	1	1	1	1	1	1	1	1	Human: Clinical	PRJEB10018
ERR1228196	K. pneumoniae	1	1	1	1	1	1	1	1	1	1	1	1	1	1	1	1	1	1	1	1	1	1	1	Human: Clinical	PRJEB10018
ERR1228197	K. pneumoniae	1	1	1	1	1	1	1	1	1	1	1	1	1	1	1	1	1	1	1	1	1	1	1	Human: Clinical	PRJEB10018
ERR1228204	K. pneumoniae	1	1	1	1	1	1	1	1	1	1	1	1	1	1	1	1	1	1	1	1	1	1	1	Human: Clinical	PRJEB10018
ERR1228206	K. variicola subsp. variicola	1	1	1	1	1	1	1	1	1	1	1	1	1	1	1	1	1	1	1	1	1	1	1	Human: Clinical	PRJEB10018
ERR1228208	K. pneumoniae	1	1	1	1	1	1	1	1	1	1	1	1	1	1	1	1	1	1	1	1	1	1	1	Human: Clinical	PRJEB10018
ERR1228209	K. pneumoniae	1	1	1	1	1	1	1	1	1	1	1	1	1	1	1	1	1	1	1	1	1	1	1	Human: Clinical	PRJEB10018
ERR1228210	K. pneumoniae	1	1	1	1	1	1	1	1	1	1	1	1	1	1	1	1	1	1	1	1	1	1	1	Human: Clinical	PRJEB10018
ERR1228211	K. pneumoniae	1	1	1	1	1	1	1	1	1	1	1	1	1	1	1	1	1	1	1	1	1	1	1	Human: Clinical	PRJEB10018
ERR1228214	K. pneumoniae	1	1	1	1	1	1	1	1	1	1	1	1	1	1	1	1	1	1	1	1	1	1	1	Human: Clinical	PRJEB10018
ERR1228217	K. pneumoniae	1	1	1	1	1	1	1	1	1	1	1	1	1	1	1	1	1	1	1	1	1	1	1	Human: Clinical	PRJEB10018
ERR1228220	K. pneumoniae	1	1	1	1	1	1	1	1	1	1	1	1	1	1	1	1	1	1	1	1	1	1	1	Human: Clinical	PRJEB10018
ERR1228222	K. variicola subsp. variicola	1	1	1	1	1	1	1	1	1	1	1	1	1	1	1	1	1	1	1	1	1	1	1	Human: Clinical	PRJEB10018
ERR1228224	K. pneumoniae	1	1	1	1	1	1	1	1	1	1	1	1	1	1	1	1	1	1	1	1	1	1	1	Human: Clinical	PRJEB10018
ERR1228226	K. pneumoniae	1	1	1	1	1	1	1	1	1	1	1	1	1	1	1	1	1	1	1	1	1	1	1	Human: Clinical	PRJEB10018
ERR1228227	K. pneumoniae	1	1	1	1	1	1	1	1	1	1	1	1	1	1	1	1	1	1	1	1	1	1	1	Human: Clinical	PRJEB10018
ERR1228229	K. pneumoniae	1	1	1	1	1	1	1	1	1	1	1	1	1	1	1	1	1	1	1	1	1	1	1	Human: Clinical	PRJEB10018
ERR1228230	K. pneumoniae	1	1	1	1	1	1	1	1	1	1	1	1	1	1	1	1	1	1	1	1	1	1	1	Human: Clinical	PRJEB10018
ERR1228243	K. pneumoniae	1	1	1	1	1	1	1	1	1	1	1	1	1	1	1	1	1	1	1	1	1	1	1	Human: Clinical	PRJEB10018
ERR1228245	K. pneumoniae	1	1	1	1	1	1	1	1	1	1	1	1	1	1	1	1	1	1	1	1	1	1	1	Human: Clinical	PRJEB10018
ERR1228247	K. pneumoniae	1	1	1	1	1	1	1	1	1	1	1	1	1	1	1	1	1	1	1	1	1	1	1	Human: Clinical	PRJEB10018
ERR1228248	K. pneumoniae	1	1	1	1	1	1	1	1	1	1	1	1	1	1	1	1	1	1	1	1	1	1	1	Human: Clinical	PRJEB10018
ERR1228249	K. pneumoniae	1	1	1	1	1	1	1	1	1	1	1	1	1	1	1	1	1	1	1	1	1	1	1	Human: Clinical	PRJEB10018
ERR1228250	K. pneumoniae	1	1	1	1	1	1	1	1	1	1	1	1	1	1	1	1	1	1	1	1	1	1	1	Human: Clinical	PRJEB10018
ERR1228251	K. pneumoniae	1	1	1	1	1	1	1	1	1	1	1	1	1	1	1	1	1	1	1	1	1	1	1	Human: Clinical	PRJEB10018
ERR1228253	K. pneumoniae	1	1	1	1	1	1	1	1	1	1	1	1	1	1	1	1	1	1	1	1	1	1	1	Human: Clinical	PRJEB10018
ERR1228254	K. pneumoniae	1	1	1	1	1	1	1	1	1	1	1	1	1	1	1	1	1	1	1	1	1	1	1	Human: Clinical	PRJEB10018
ERR1228255	K. pneumoniae	1	1	1	1	1	1	1	1	1	1	1	1	1	1	1	1	1	1	1	1	1	1	1	Human: Clinical	PRJEB10018
ERR1228256	K. pneumoniae	1	1	1	1	1	1	1	1	1	1	1	1	1	1	1	1	1	1	1	1	1	1	1	Human: Clinical	PRJEB10018
ERR1228257	K. pneumoniae	1	1	1	1	1	1	1	1	1	1	1	1	1	1	1	1	1	1	1	1	1	1	1	Human: Clinical	PRJEB10018
ERR1228258	K. pneumoniae	1	1	1	1	1	1	1	1	1	1	1	1	1	1	1	1	1	1	1	1	1	1	1	Human: Clinical	PRJEB10018
ERR1228259	K. pneumoniae	1	1	1	1	1	1	1	1	1	1	1	1	1	1	1	1	1	1	1	1	1	1	1	Human: Clinical	PRJEB10018
ERR1228260	K. pneumoniae	1	1	1	1	1	1	1	1	1	1	1	1	1	1	1	1	1	1	1	1	1	1	1	Human: Clinical	PRJEB10018
ERR1228261	K. pneumoniae	1	1	1	1	1	1	1	1	1	1	1	1	1	1	1	1	1	1	1	1	1	1	1	Human: Clinical	PRJEB10018
ERR1228262	K. pneumoniae	1	1	1	1	1	1	1	1	1	1	1	1	1	1	1	1	1	1	1	1	1	1	1	Human: Clinical	PRJEB10018
ERR1228263	K. pneumoniae	1	1	1	1	1	1	1	1	1	1	1	1	1	1	1	1	1	1	1	1	1	1	1	Human: Clinical	PRJEB10018
ERR1228265	K. pneumoniae	1	1	1	1	1	1	1	1	1	1	1	1	1	1	1	1	1	1	1	1	1	1	1	Human: Clinical	PRJEB10018
ERR1228266	K. pneumoniae	1	1	1	1	1	1	1	1	1	1	1	1	1	1	1	1	1	1	1	1	1	1	1	Human: Clinical	PRJEB10018
ERR1228268	K. pneumoniae	1	1	1	1	1	1	1	1	1	1	1	1	1	1	1	1	1	1	1	1	1	1	1	Human: Clinical	PRJEB10018
ERR1228269	K. pneumoniae	1	1	1	1	1	1	1	1	1	1	1	1	1	1	1	1	1	1	1	1	1	1	1	Human: Clinical	PRJEB10018
ERR1228270	K. pneumoniae	1	1	1	1	1	1	1	1	1	1	1	1	1	1	1	1	1	1	1	1	1	1	1	Human: Clinical	PRJEB10018
ERR1228271	K. pneumoniae	1	1	1	1	1	1	1	1	1	1	1	1	1	1	1	1	1	1	1	1	1	1	1	Human: Clinical	PRJEB10018
ERR1228272	K. pneumoniae	1	1	1	1	1	1	1	1	1	1	1	1	1	1	1	1	1	1	1	1	1	1	1	Human: Clinical	PRJEB10018
ERR1228273	K. pneumoniae	1	1	1	1	1	1	1	1	1	1	1	1	1	1	1	1	1	1	1	1	1	1	1	Human: Clinical	PRJEB10018
ERR1228274	K. pneumoniae	1	1	1	1	1	1	1	1	1	1	1	1	1	1	1	1	1	1	1	1	1	1	1	Human: Clinical	PRJEB10018
ERR1228275	K. pneumoniae	1	1	1	1	1	1	1	1	1	1	1	1	1	1	1	1	1	1	1	1	1	1	1	Human: Clinical	PRJEB10018
ERR1228276	K. pneumoniae	1	1	1	1	1	1	1	1	1	1	1	1	1	1	1	1	1	1	1	1	1	1	1	Human: Clinical	PRJEB10018
ERR1228278	K. pneumoniae	1	1	1	1	1	1	1	1	1	1	1	1	1	1	1	1	1	1	1	1	1	1	1	Human: Clinical	PRJEB10018
ERR1228280	K. pneumoniae	1	1	1	1	1	1	1	1	1	1	1	1	1	1	1	1	1	1	1	1	1	1	1	Human: Clinical	PRJEB10018
ERR1228283	K. pneumoniae	1	1	1	1	1	1	1	1	1	1	1	1	1	1	1	1	1	1	1	1	1	1	1	Human: Clinical	PRJEB10018
ERR1228284	K. pneumoniae	1	1	1	1	1	1	1	1	1	1	1	1	1	1	1	1	1	1	1	1	1	1	1	Human: Clinical	PRJEB10018
ERR1228287	K. variicola subsp. variicola	1	1	1	1	1	1	1	1	1	1	1	1	1	1	1	1	1	1	1	1	1	1	1	Human: Clinical	PRJEB10018
ERR1228288	K. pneumoniae	1	1	1	1	1	1	1	1	1	1	1	1	1	1	1	1	1	1	1	1	1	1	1	Human: Clinical	PRJEB10018
ERR1228289	K. pneumoniae	1	1	1	1	1	1	1	1	1	1	1	1	1	1	1	1	1	1	1	1	1	1	1	Human: Clinical	PRJEB10018
ERR1228291	K. pneumoniae	1	1	1	1	1	1	1	1	1	1	1	1	1	1	1	1	1	1	1	1	1	1	1	Human: Clinical	PRJEB10018
ERR1228293	K. pneumoniae	1	1	1	1	1	1	1	1	1	1	1	1	1	1	1	1	1	1	1	1	1	1	1	Human: Clinical	PRJEB10018
ERR1228295	K. pneumoniae	1	1	1	1	1	1	1	1	1	1	1	1	1	1	1	1	1	1	1	1	1	1	1	Human: Clinical	PRJEB10018
ERR1228296	K. pneumoniae	1	1	1	1	1	1	1	1	1	1	1	1	1	1	1	1	1	1	1	1	1	1	1	Human: Clinical	PRJEB10018
ERR1228297	K. pneumoniae	1	1	1	1	1	1	1	1	1	1	1	1	1	1	1	1	1	1	1	1	1	1	1	Human: Clinical	PRJEB10018
ERR1228298	K. pneumoniae	1	1	1	1	1	1	1	1	1	1	1	1	1	1	1	1	1	1	1	1	1	1	1	Human: Clinical	PRJEB10018
ERR1228299	K. pneumoniae	1	1	1	1	1	1	1	1	1	1	1	1	1	1	1	1	1	1	1	1	1	1	1	Human: Clinical	PRJEB10018
ERR1228303	K. pneumoniae	1	1	1	1	1	1	1	1	1	1	1	1	1	1	1	1	1	1	1	1	1	1	1	Human: Clinical	PRJEB10018
ERR1228341	K. pneumoniae	1	1	1	1	1	1	1	1	1	1	1	1	1	1	1	1	1	1	1	1	1	1	1	Human: Clinical	PRJEB10018
ERR1228344	K. pneumoniae	1	1	1	1	1	1	1	1	1	1	1	1	1	1	1	1	1	1	1	1	1	1	1	Human: Clinical	PRJEB10018
ERR1228348	K. pneumoniae	1	1	1	1	1	1	1	1	1	1	1	1	1	1	1	1	1	1	1	1	1	1	1	Human: Clinical	PRJEB10018
ERR1228350	K. pneumoniae	1	1	1	1	1	1	1	1	1	1	1	1	1	1	1	1	1	1	1	1	1	1	1	Human: Clinical	PRJEB10018
ERR1228351	K. pneumoniae	1	1	1	1	1	1	1	1	1	1	1	1	1	1	1	1	1	1	1	1	1	1	1	Human: Clinical	PRJEB10018
ERR1228355	K. pneumoniae	1	1	1	1	1	1	1	1	1	1	1	1	1	1	1	1	1	1	1	1	1	1	1	Human: Clinical	PRJEB10018
ERR1228357	K. pneumoniae	1	1	1	1	1	1	1	1	1	1	1	1	1	1	1	1	1	1	1	1	1	1	1	Human: Clinical	PRJEB10018
ERR1228359	K. pneumoniae	1	1	1	1	1	1	1	1	1	1	1	1	1	1	1	1	1	1	1	1	1	1	1	Human: Clinical	PRJEB10018
ERR1228360	K. pneumoniae	1	1	1	1	1	1	1	1	1	1	1	1	1	1	1	1	1	1	1	1	1	1	1	Human: Clinical	PRJEB10018
ERR1228361	K. pneumoniae	1	1	1	1	1	1	1	1	1	1	1	1	1	1	1	1	1	1	1	1	1	1	1	Human: Clinical	PRJEB10018
ERR1228363	K. pneumoniae	1	1	1	1	1	1	1	1	1	1	1	1	1	1	1	1	1	1	1	1	1	1	1	Human: Clinical	PRJEB10018
ERR1228364	K. pneumoniae	1	1	1	1	1	1	1	1	1	1	1	1	1	1	1	1	1	1	1	1	1	1	1	Human: Clinical	PRJEB10018
ERR1228365	K. pneumoniae	1	1	1	1	1	1	1	1	1	1	1	1	1	1	1	1	1	1	1	1	1	1	1	Human: Clinical	PRJEB10018
ERR1228366	K. pneumoniae	1	1	1	1	1	1	1	1	1	1	1	1	1	1	1	1	1	1	1	1	1	1	1	Human: Clinical	PRJEB10018
ERR1228367	K. pneumoniae	1	1	1	1	1	1	1	1	1	1	1	1	1	1	1	1	1	1	1	1	1	1	1	Human: Clinical	PRJEB10018
ERR1228371	K. pneumoniae	1	1	1	1	1	1	1	1	1	1	1	1	1	1	1	1	1	1	1	1	1	1	1	Human: Clinical	PRJEB10018
ERR1228374	K. pneumoniae	1	1	1	1	1	1	1	1	1	1	1	1	1	1	1	1	1	1	1	1	1	1	1	Human: Clinical	PRJEB10018
ERR1228376	K. pneumoniae	1	1	1	1	1	1	1	1	1	1	1	1	1	1	1	1	1	1	1	1	1	1	1	Human: Clinical	PRJEB10018
ERR1228378	K. pneumoniae	1	1	1	1	1	1	1	1	1	1	1	1	1	1	1	1	1	1	1	1	1	1	1	Human: Clinical	PRJEB10018
ERR1228379	K. pneumoniae	1	1	1	1	1	1	1	1	1	1	1	1	1	1	1	1	1	1	1	1	1	1	1	Human: Clinical	PRJEB10018
ERR1228380	K. pneumoniae	1	1	1	1	1	1	1	1	1	1	1	1	1	1	1	1	1	1	1	1	1	1	1	Human: Clinical	PRJEB10018
ERR1228381	K. pneumoniae	1	1	1	1	1	1	1	1	1	1	1	1	1	1	1	1	1	1	1	1	1	1	1	Human: Clinical	PRJEB10018
ERR1228382	K. pneumoniae	1	1	1	1	1	1	1	1	1	1	1	1	1	1	1	1	1	1	1	1	1	1	1	Human: Clinical	PRJEB10018
ERR1228383	K. pneumoniae	1	1	1	1	1	1	1	1	1	1	1	1	1	1	1	1	1	1	1	1	1	1	1	Human: Clinical	PRJEB10018
ERR1228384	K. pneumoniae	1	1	1	1	1	1	1	1	1	1	1	1	1	1	1	1	1	1	1	1	1	1	1	Human: Clinical	PRJEB10018
ERR1228387	K. pneumoniae	1	1	1	1	1	1	1	1	1	1	1	1	1	1	1	1	1	1	1	1	1	1	1	Human: Clinical	PRJEB10018
ERR1228391	K. pneumoniae	1	1	1	1	1	1	1	1	1	1	1	1	1	1	1	1	1	1	1	1	1	1	1	Human: Clinical	PRJEB10018
ERR1228392	K. pneumoniae	1	1	1	1	1	1	1	1	1	1	1	1	1	1	1	1	1	1	1	1	1	1	1	Human: Clinical	PRJEB10018
ERR1228398	K. pneumoniae	1	1	1	1	1	1	1	1	1	1	1	1	1	1	1	1	1	1	1	1	1	1	1	Human: Clinical	PRJEB10018
ERR1228400	K. pneumoniae	1	1	1	1	1	1	1	1	1	1	1	1	1	1	1	1	1	1	1	1	1	1	1	Human: Clinical	PRJEB10018
ERR1228401	K. pneumoniae	1	1	1	1	1	1	1	1	1	1	1	1	1	1	1	1	1	1	1	1	1	1	1	Human: Clinical	PRJEB10018
ERR1228402	K. pneumoniae	1	1	1	1	1	1	1	1	1	1	1	1	1	1	1	1	1	1	1	1	1	1	1	Human: Clinical	PRJEB10018
ERR1228403	K. pneumoniae	1	1	1	1	1	1	1	1	1	1	1	1	1	1	1	1	1	1	1	1	1	1	1	Human: Clinical	PRJEB10018
ERR1228404	K. pneumoniae	1	1	1	1	1	1	1	1	1	1	1	1	1	1	1	1	1	1	1	1	1	1	1	Human: Clinical	PRJEB10018
ERR1289695	K. pneumoniae	1	1	1	1	1	1	1	1	1	1	1	1	1	1	1	1	1	1	1	1	1	1	1	Human: Clinical	PRJEB10018
ERR1289697	K. pneumoniae	1	1	1	1	1	1	1	1	1	1	1	1	1	1	1	1	1	1	1	1	1	1	1	Human: Clinical	PRJEB10018
ERR1289699	K. pneumoniae	1	1	1	1	1	1	1	1	1	1	1	1	1	1	1	1	1	1	1	1	1	1	1	Human: Clinical	PRJEB10018
ERR1289701	K. pneumoniae	1	1	1	1	1	1	1	1	1	1	1	1	1	1	1	1	1	1	1	1	1	1	1	Human: Clinical	PRJEB10018
ERR1289704	K. pneumoniae	1	1	1	1	1	1	1	1	1	1	1	1	1	1	1	1	1	1	1	1	1	1	1	Human: Clinical	PRJEB10018
ERR1289705	K. pneumoniae	1	1	1	1	1	1	1	1	1	1	1	1	1	1	1	1	1	1	1	1	1	1	1	Human: Clinical	PRJEB10018
ERR1289707	K. pneumoniae	1	1	1	1	1	1	1	1	1	1	1	1	1	1	1	1	1	1	1	1	1	1	1	Human: Clinical	PRJEB10018
ERR1289709	K. pneumoniae	1	1	1	1	1	1	1	1	1	1	1	1	1	1	1	1	1	1	1	1	1	1	1	Human: Clinical	PRJEB10018
ERR1289712	K. pneumoniae	1	1	1	1	1	1	1	1	1	1	1	1	1	1	1	1	1	1	1	1	1	1	1	Human: Clinical	PRJEB10018
ERR1289713	K. pneumoniae	1	1	1	1	1	1	1	1	1	1	1	1	1	1	1	1	1	1	1	1	1	1	1	Human: Clinical	PRJEB10018
ERR1289715	K. pneumoniae	1	1	1	1	1	1	1	1	1	1	1	1	1	1	1	1	1	1	1	1	1	1	1	Human: Clinical	PRJEB10018
ERR1289717	K. pneumoniae	1	1	1	1	1	1	1	1	1	1	1	1	1	1	1	1	1	1	1	1	1	1	1	Human: Clinical	PRJEB10018
ERR1289719	K. pneumoniae	1	1	1	1	1	1	1	1	1	1	1	1	1	1	1	1	1	1	1	1	1	1	1	Human: Clinical	PRJEB10018
ERR1289720	K. pneumoniae	1	1	1	1	1	1	1	1	1	1	1	1	1	1	1	1	1	1	1	1	1	1	1	Human: Clinical	PRJEB10018
ERR1289721	K. pneumoniae	1	1	1	1	1	1	1	1	1	1	1	1	1	1	1	1	1	1	1	1	1	1	1	Human: Clinical	PRJEB10018
ERR1289722	K. pneumoniae	1	1	1	1	1	1	1	1	1	1	1	1	1	1	1	1	1	1	1	1	1	1	1	Human: Clinical	PRJEB10018
ERR1289724	K. pneumoniae	1	1	1	1	1	1	1	1	1	1	1	1	1	1	1	1	1	1	1	1	1	1	1	Human: Clinical	PRJEB10018
ERR1289725	K. pneumoniae	1	1	1	1	1	1	1	1	1	1	1	1	1	1	1	1	1	1	1	1	1	1	1	Human: Clinical	PRJEB10018
ERR1289726	K. pneumoniae	1	1	1	1	1	1	1	1	1	1	1	1	1	1	1	1	1	1	1	1	1	1	1	Human: Clinical	PRJEB10018
ERR1289727	K. pneumoniae	1	1	1	1	1	1	1	1	1	1	1	1	1	1	1	1	1	1	1	1	1	1	1	Human: Clinical	PRJEB10018
ERR1289728	K. pneumoniae	1	1	1	1	1	1	1	1	1	1	1	1	1	1	1	1	1	1	1	1	1	1	1	Human: Unknown	PRJEB10018
ERR1289729	K. pneumoniae	1	1	1	1	1	1	1	1	1	1	1	1	1	1	1	1	1	1	1	1	1	1	1	Human: Unknown	PRJEB10018
ERR1289730	K. pneumoniae	1	1	1	1	1	1	1	1	1	1	1	1	1	1	1	1	1	1	1	1	1	1	1	Human: Clinical	PRJEB10018
ERR1289731	K. pneumoniae	1	1	1	1	1	1	1	1	1	1	1	1	1	1	1	1	1	1	1	1	1	1	1	Human: Clinical	PRJEB10018
ERR1289732	K. pneumoniae	1	1	1	1	1	1	1	1	1	1	1	1	1	1	1	1	1	1	1	1	1	1	1	Human: Clinical	PRJEB10018
ERR1289736	K. pneumoniae	1	1	1	1	1	1	1	1	1	1	1	1	1	1	1	1	1	1	1	1	1	1	1	Human: Clinical	PRJEB10018
ERR1289737	K. pneumoniae	1	1	1	1	1	1	1	1	1	1	1	1	1	1	1	1	1	1	1	1	1	1	1	Human: Clinical	PRJEB10018
ERR1289738	K. pneumoniae	1	1	1	1	1	1	1	1	1	1	1	1	1	1	1	1	1	1	1	1	1	1	1	Human: Clinical	PRJEB10018
ERR1289739	K. variicola subsp. variicola	1	1	1	1	1	1	1	1	1	1	1	1	1	1	1	1	1	1	1	1	1	1	1	Human: Clinical	PRJEB10018
ERR1289740	K. pneumoniae	1	1	1	1	1	1	1	1	1	1	1	1	1	1	1	1	1	1	1	1	1	1	1	Human: Clinical	PRJEB10018
ERR1289741	K. pneumoniae	1	1	1	1	1	1	1	1	1	1	1	1	1	1	1	1	1	1	1	1	1	1	1	Human: Clinical	PRJEB10018
ERR1289745	K. pneumoniae	1	1	1	1	1	1	1	1	1	1	1	1	1	1	1	1	1	1	1	1	1	1	1	Human: Clinical	PRJEB10018
ERR1289747	K. pneumoniae	1	1	1	1	1	1	1	1	1	1	1	1	1	1	1	1	1	1	1	1	1	1	1	Human: Clinical	PRJEB10018
ERR1289748	K. pneumoniae	1	1	1	1	1	1	1	1	1	1	1	1	1	1	1	1	1	1	1	1	1	1	1	Human: Clinical	PRJEB10018
ERR1289751	K. pneumoniae	1	1	1	1	1	1	1	1	1	1	1	1	1	1	1	1	1	1	1	1	1	1	1	Human: Clinical	PRJEB10018
ERR1289752	K. pneumoniae	1	1	1	1	1	1	1	1	1	1	1	1	1	1	1	1	1	1	1	1	1	1	1	Human: Clinical	PRJEB10018
ERR1289753	K. pneumoniae	1	1	1	1	1	1	1	1	1	1	1	1	1	1	1	1	1	1	1	1	1	1	1	Human: Clinical	PRJEB10018
ERR1289754	K. pneumoniae	1	1	1	1	1	1	1	1	1	1	1	1	1	1	1	1	1	1	1	1	1	1	1	Human: Clinical	PRJEB10018
ERR1289760	K. pneumoniae	1	1	1	1	1	1	1	1	1	1	1	1	1	1	1	1	1	1	1	1	1	1	1	Human: Clinical	PRJEB10018
ERR1289762	K. pneumoniae	1	1	1	1	1	1	1	1	1	1	1	1	1	1	1	1	1	1	1	1	1	1	1	Human: Clinical	PRJEB10018
ERR1289765	K. pneumoniae	1	1	1	1	1	1	1	1	1	1	1	1	1	1	1	1	1	1	1	1	1	1	1	Human: Clinical	PRJEB10018
ERR1289767	K. pneumoniae	1	1	1	1	1	1	1	1	1	1	1	1	1	1	1	1	1	1	1	1	1	1	1	Human: Clinical	PRJEB10018
ERR1289769	K. pneumoniae	1	1	1	1	1	1	1	1	1	1	1	1	1	1	1	1	1	1	1	1	1	1	1	Human: Clinical	PRJEB10018
ERR1289771	K. pneumoniae	1	1	1	1	1	1	1	1	1	1	1	1	1	1	1	1	1	1	1	1	1	1	1	Human: Clinical	PRJEB10018
ERR1289772	K. pneumoniae	1	1	1	1	1	1	1	1	1	1	1	1	1	1	1	1	1	1	1	1	1	1	1	Human: Clinical	PRJEB10018
ERR1289773	K. pneumoniae	1	1	1	1	1	1	1	1	1	1	1	1	1	1	1	1	1	1	1	1	1	1	1	Human: Clinical	PRJEB10018
ERR1289775	K. pneumoniae	1	1	1	1	1	1	1	1	1	1	1	1	1	1	1	1	1	1	1	1	1	1	1	Human: Clinical	PRJEB10018
ERR1289776	K. pneumoniae	1	1	1	1	1	1	1	1	1	1	1	1	1	1	1	1	1	1	1	1	1	1	1	Human: Clinical	PRJEB10018
ERR1289780	K. pneumoniae	1	1	1	1	1	1	1	1	1	1	1	1	1	1	1	1	1	1	1	1	1	1	1	Human: Clinical	PRJEB10018
ERR1289789	K. pneumoniae	1	1	1	1	1	1	1	1	1	1	1	1	1	1	1	1	1	1	1	1	1	1	1	Human: Clinical	PRJEB10018
ERR1289790	K. pneumoniae	1	1	1	1	1	1	1	1	1	1	1	1	1	1	1	1	1	1	1	1	1	1	1	Human: Clinical	PRJEB10018
ERR1289798	K. pneumoniae	1	1	1	1	1	1	1	1	1	1	1	1	1	1	1	1	1	1	1	1	1	1	1	Human: Clinical	PRJEB10018
ERR1289800	K. pneumoniae	1	1	1	1	1	1	1	1	1	1	1	1	1	1	1	1	1	1	1	1	1	1	1	Human: Clinical	PRJEB10018
ERR1289802	K. pneumoniae	1	1	1	1	1	1	1	1	1	1	1	1	1	1	1	1	1	1	1	1	1	1	1	Human: Clinical	PRJEB10018
ERR1289803	K. pneumoniae	1	1	1	1	1	1	1	1	1	1	1	1	1	1	1	1	1	1	1	1	1	1	1	Human: Clinical	PRJEB10018
ERR1289804	K. pneumoniae	1	1	1	1	1	1	1	1	1	1	1	1	1	1	1	1	1	1	1	1	1	1	1	Human: Clinical	PRJEB10018
ERR1289805	K. pneumoniae	1	1	1	1	1	1	1	1	1	1	1	1	1	1	1	1	1	1	1	1	1	1	1	Human: Clinical	PRJEB10018
ERR1289806	K. pneumoniae	1	1	1	1	1	1	1	1	1	1	1	1	1	1	1	1	1	1	1	1	1	1	1	Human: Clinical	PRJEB10018
ERR1289807	K. pneumoniae	1	1	1	1	1	1	1	1	1	1	1	1	1	1	1	1	1	1	1	1	1	1	1	Human: Clinical	PRJEB10018
ERR1289808	K. pneumoniae	1	1	1	1	1	1	1	1	1	1	1	1	1	1	1	1	1	1	1	1	1	1	1	Human: Clinical	PRJEB10018
ERR1289809	K. pneumoniae	1	1	1	1	1	1	1	1	1	1	1	1	1	1	1	1	1	1	1	1	1	1	1	Human: Clinical	PRJEB10018
ERR1289810	K. pneumoniae	1	1	1	1	1	1	1	1	1	1	1	1	1	1	1	1	1	1	1	1	1	1	1	Human: Clinical	PRJEB10018
ERR1289812	K. pneumoniae	1	1	1	1	1	1	1	1	1	1	1	1	1	1	1	1	1	1	1	1	1	1	1	Human: Clinical	PRJEB10018
ERR1289813	K. pneumoniae	1	1	1	1	1	1	1	1	1	1	1	1	1	1	1	1	1	1	1	1	1	1	1	Human: Clinical	PRJEB10018
ERR1289815	K. pneumoniae	1	1	1	1	1	1	1	1	1	1	1	1	1	1	1	1	1	1	1	1	1	1	1	Human: Clinical	PRJEB10018
ERR1289816	K. pneumoniae	1	1	1	1	1	1	1	1	1	1	1	1	1	1	1	1	1	1	1	1	1	1	1	Human: Clinical	PRJEB10018
ERR1289817	K. pneumoniae	1	1	1	1	1	1	1	1	1	1	1	1	1	1	1	1	1	1	1	1	1	1	1	Human: Clinical	PRJEB10018
ERR1289818	K. pneumoniae	1	1	1	1	1	1	1	1	1	1	1	1	1	1	1	1	1	1	1	1	1	1	1	Human: Clinical	PRJEB10018
ERR1289819	K. pneumoniae	1	1	1	1	1	1	1	1	1	1	1	1	1	1	1	1	1	1	1	1	1	1	1	Human: Clinical	PRJEB10018
ERR1289820	K. pneumoniae	1	1	1	1	1	1	1	1	1	1	1	1	1	1	1	1	1	1	1	1	1	1	1	Human: Clinical	PRJEB10018
ERR1289821	K. pneumoniae	1	1	1	1	1	1	1	1	1	1	1	1	1	1	1	1	1	1	1	1	1	1	1	Human: Clinical	PRJEB10018
ERR1289822	K. pneumoniae	1	1	1	1	1	1	1	1	1	1	1	1	1	1	1	1	1	1	1	1	1	1	1	Human: Clinical	PRJEB10018
ERR1289823	K. pneumoniae	1	1	1	1	1	1	1	1	1	1	1	1	1	1	1	1	1	1	1	1	1	1	1	Human: Clinical	PRJEB10018
ERR1289826	K. pneumoniae	1	1	1	1	1	1	1	1	1	1	1	1	1	1	1	1	1	1	1	1	1	1	1	Human: Clinical	PRJEB10018
ERR1289827	K. pneumoniae	1	1	1	1	1	1	1	1	1	1	1	1	1	1	1	1	1	1	1	1	1	1	1	Human: Clinical	PRJEB10018
ERR1289828	K. variicola subsp. variicola	1	1	1	1	1	1	1	1	1	1	1	1	1	1	1	1	1	1	1	1	1	1	1	Human: Clinical	PRJEB10018
ERR1289830	K. pneumoniae	1	1	1	1	1	1	1	1	1	1	1	1	1	1	1	1	1	1	1	1	1	1	1	Human: Clinical	PRJEB10018
ERR1289832	K. pneumoniae	1	1	1	1	1	1	1	1	1	1	1	1	1	1	1	1	1	1	1	1	1	1	1	Human: Clinical	PRJEB10018
ERR1289833	K. pneumoniae	1	1	1	1	1	1	1	1	1	1	1	1	1	1	1	1	1	1	1	1	1	1	1	Human: Clinical	PRJEB10018
ERR1289835	K. pneumoniae	1	1	1	1	1	1	1	1	1	1	1	1	1	1	1	1	1	1	1	1	1	1	1	Human: Clinical	PRJEB10018
ERR1289839	K. pneumoniae	1	1	1	1	1	1	1	1	1	1	1	1	1	1	1	1	1	1	1	1	1	1	1	Human: Clinical	PRJEB10018
ERR1289840	K. pneumoniae	1	1	1	1	1	1	1	1	1	1	1	1	1	1	1	1	1	1	1	1	1	1	1	Human: Clinical	PRJEB10018
ERR1289841	K. pneumoniae	1	1	1	1	1	1	1	1	1	1	1	1	1	1	1	1	1	1	1	1	1	1	1	Human: Clinical	PRJEB10018
ERR1289842	K. pneumoniae	1	1	1	1	1	1	1	1	1	1	1	1	1	1	1	1	1	1	1	1	1	1	1	Human: Clinical	PRJEB10018
ERR1289843	K. pneumoniae	1	1	1	1	1	1	1	1	1	1	1	1	1	1	1	1	1	1	1	1	1	1	1	Human: Clinical	PRJEB10018
ERR1289844	K. pneumoniae	1	1	1	1	1	1	1	1	1	1	1	1	1	1	1	1	1	1	1	1	1	1	1	Human: Clinical	PRJEB10018
ERR1289846	K. pneumoniae	1	1	1	1	1	1	1	1	1	1	1	1	1	1	1	1	1	1	1	1	1	1	1	Human: Clinical	PRJEB10018
ERR1289847	K. pneumoniae	1	1	1	1	1	1	1	1	1	1	1	1	1	1	1	1	1	1	1	1	1	1	1	Human: Clinical	PRJEB10018
ERR1289848	K. pneumoniae	1	1	1	1	1	1	1	1	1	1	1	1	1	1	1	1	1	1	1	1	1	1	1	Human: Clinical	PRJEB10018
ERR1289849	K. pneumoniae	1	1	1	1	1	1	1	1	1	1	1	1	1	1	1	1	1	1	1	1	1	1	1	Human: Clinical	PRJEB10018
ERR1289850	K. pneumoniae	1	1	1	1	1	1	1	1	1	1	1	1	1	1	1	1	1	1	1	1	1	1	1	Human: Clinical	PRJEB10018
ERR1289851	K. pneumoniae	1	1	1	1	1	1	1	1	1	1	1	1	1	1	1	1	1	1	1	1	1	1	1	Human: Clinical	PRJEB10018
ERR1289852	K. pneumoniae	1	1	1	1	1	1	1	1	1	1	1	1	1	1	1	1	1	1	1	1	1	1	1	Human: Clinical	PRJEB10018
ERR1289854	K. pneumoniae	1	1	1	1	1	1	1	1	1	1	1	1	1	1	1	1	1	1	1	1	1	1	1	Human: Clinical	PRJEB10018
ERR1289855	K. pneumoniae	1	1	1	1	1	1	1	1	1	1	1	1	1	1	1	1	1	1	1	1	1	1	1	Human: Clinical	PRJEB10018
ERR1289856	K. pneumoniae	1	1	1	1	1	1	1	1	1	1	1	1	1	1	1	1	1	1	1	1	1	1	1	Human: Clinical	PRJEB10018
ERR1289857	K. pneumoniae	1	1	1	1	1	1	1	1	1	1	1	1	1	1	1	1	1	1	1	1	1	1	1	Human: Clinical	PRJEB10018
ERR1334417	K. pneumoniae	1	1	1	1	1	1	1	1	1	1	1	1	1	1	1	1	1	1	1	1	1	1	1	Human: Clinical	PRJEB10018
ERR1334418	K. pneumoniae	1	1	1	1	1	1	1	1	1	1	1	1	1	1	1	1	1	1	1	1	1	1	1	Human: Clinical	PRJEB10018
ERR1334420	K. pneumoniae	1	1	1	1	1	1	1	1	1	1	1	1	1	1	1	1	1	1	1	1	1	1	1	Human: Clinical	PRJEB10018
ERR1334421	K. pneumoniae	1	1	1	1	1	1	1	1	1	1	1	1	1	1	1	1	1	1	1	1	1	1	1	Human: Clinical	PRJEB10018
ERR1334422	K. pneumoniae	1	1	1	1	1	1	1	1	1	1	1	1	1	1	1	1	1	1	1	1	1	1	1	Human: Clinical	PRJEB10018
ERR1334424	K. pneumoniae	1	1	1	1	1	1	1	1	1	1	1	1	1	1	1	1	1	1	1	1	1	1	1	Human: Clinical	PRJEB10018
ERR1334425	K. pneumoniae	1	1	1	1	1	1	1	1	1	1	1	1	1	1	1	1	1	1	1	1	1	1	1	Human: Clinical	PRJEB10018
ERR1334426	K. pneumoniae	1	1	1	1	1	1	1	1	1	1	1	1	1	1	1	1	1	1	1	1	1	1	1	Human: Clinical	PRJEB10018
ERR1334430	K. pneumoniae	1	1	1	1	1	1	1	1	1	1	1	1	1	1	1	1	1	1	1	1	1	1	1	Human: Clinical	PRJEB10018
ERR1334433	K. pneumoniae	1	1	1	1	1	1	1	1	1	1	1	1	1	1	1	1	1	1	1	1	1	1	1	Human: Clinical	PRJEB10018
ERR1334434	K. pneumoniae	1	1	1	1	1	1	1	1	1	1	1	1	1	1	1	1	1	1	1	1	1	1	1	Human: Clinical	PRJEB10018
ERR1334438	K. pneumoniae	1	1	1	1	1	1	1	1	1	1	1	1	1	1	1	1	1	1	1	1	1	1	1	Human: Clinical	PRJEB10018
ERR1334440	K. pneumoniae	1	1	1	1	1	1	1	1	1	1	1	1	1	1	1	1	1	1	1	1	1	1	1	Human: Clinical	PRJEB10018
ERR1334441	K. pneumoniae	1	1	1	1	1	1	1	1	1	1	1	1	1	1	1	1	1	1	1	1	1	1	1	Human: Clinical	PRJEB10018
ERR1334442	K. pneumoniae	1	1	1	1	1	1	1	1	1	1	1	1	1	1	1	1	1	1	1	1	1	1	1	Human: Clinical	PRJEB10018
ERR1334444	K. pneumoniae	1	1	1	1	1	1	1	1	1	1	1	1	1	1	1	1	1	1	1	1	1	1	1	Human: Clinical	PRJEB10018
ERR1334447	K. pneumoniae	1	1	1	1	1	1	1	1	1	1	1	1	1	1	1	1	1	1	1	1	1	1	1	Human: Clinical	PRJEB10018
ERR1334448	K. pneumoniae	1	1	1	1	1	1	1	1	1	1	1	1	1	1	1	1	1	1	1	1	1	1	1	Human: Clinical	PRJEB10018
ERR1334449	K. pneumoniae	1	1	1	1	1	1	1	1	1	1	1	1	1	1	1	1	1	1	1	1	1	1	1	Human: Clinical	PRJEB10018
ERR1334451	K. pneumoniae	1	1	1	1	1	1	1	1	1	1	1	1	1	1	1	1	1	1	1	1	1	1	1	Human: Clinical	PRJEB10018
ERR1334454	K. pneumoniae	1	1	1	1	1	1	1	1	1	1	1	1	1	1	1	1	1	1	1	1	1	1	1	Human: Clinical	PRJEB10018
ERR1334455	K. pneumoniae	1	1	1	1	1	1	1	1	1	1	1	1	1	1	1	1	1	1	1	1	1	1	1	Human: Clinical	PRJEB10018
ERR1334460	K. pneumoniae	1	1	1	1	1	1	1	1	1	1	1	1	1	1	1	1	1	1	1	1	1	1	1	Human: Clinical	PRJEB10018
ERR1334464	K. pneumoniae	1	1	1	1	1	1	1	1	1	1	1	1	1	1	1	1	1	1	1	1	1	1	1	Human: Clinical	PRJEB10018
ERR1334469	K. pneumoniae	1	1	1	1	1	1	1	1	1	1	1	1	1	1	1	1	1	1	1	1	1	1	1	Human: Clinical	PRJEB10018
ERR1334470	K. pneumoniae	1	1	1	1	1	1	1	1	1	1	1	1	1	1	1	1	1	1	1	1	1	1	1	Human: Clinical	PRJEB10018
ERR1334471	K. pneumoniae	1	1	1	1	1	1	1	1	1	1	1	1	1	1	1	1	1	1	1	1	1	1	1	Human: Clinical	PRJEB10018
ERR1334472	K. pneumoniae	1	1	1	1	1	1	1	1	1	1	1	1	1	1	1	1	1	1	1	1	1	1	1	Human: Clinical	PRJEB10018
ERR1334473	K. pneumoniae	1	1	1	1	1	1	1	1	1	1	1	1	1	1	1	1	1	1	1	1	1	1	1	Human: Clinical	PRJEB10018
ERR1334474	K. pneumoniae	1	1	1	1	1	1	1	1	1	1	1	1	1	1	1	1	1	1	1	1	1	1	1	Human: Clinical	PRJEB10018
ERR1334475	K. pneumoniae	1	1	1	1	1	1	1	1	1	1	1	1	1	1	1	1	1	1	1	1	1	1	1	Human: Clinical	PRJEB10018
ERR1334476	K. pneumoniae	1	1	1	1	1	1	1	1	1	1	1	1	1	1	1	1	1	1	1	1	1	1	1	Human: Clinical	PRJEB10018
ERR1334477	K. pneumoniae	1	1	1	1	1	1	1	1	1	1	1	1	1	1	1	1	1	1	1	1	1	1	1	Human: Clinical	PRJEB10018
ERR1334482	K. pneumoniae	1	1	1	1	1	1	1	1	1	1	1	1	1	1	1	1	1	1	1	1	1	1	1	Human: Clinical	PRJEB10018
ERR1334485	K. pneumoniae	1	1	1	1	1	1	1	1	1	1	1	1	1	1	1	1	1	1	1	1	1	1	1	Human: Clinical	PRJEB10018
ERR1334492	K. pneumoniae	1	1	1	1	1	1	1	1	1	1	1	1	1	1	1	1	1	1	1	1	1	1	1	Human: Clinical	PRJEB10018
ERR1334494	K. pneumoniae	1	1	1	1	1	1	1	1	1	1	1	1	1	1	1	1	1	1	1	1	1	1	1	Human: Clinical	PRJEB10018
ERR1334496	K. pneumoniae	1	1	1	1	1	1	1	1	1	1	1	1	1	1	1	1	1	1	1	1	1	1	1	Human: Clinical	PRJEB10018
ERR1334497	K. pneumoniae	1	1	1	1	1	1	1	1	1	1	1	1	1	1	1	1	1	1	1	1	1	1	1	Human: Clinical	PRJEB10018
ERR1334499	K. pneumoniae	1	1	1	1	1	1	1	1	1	1	1	1	1	1	1	1	1	1	1	1	1	1	1	Human: Clinical	PRJEB10018
ERR1334500	K. pneumoniae	1	1	1	1	1	1	1	1	1	1	1	1	1	1	1	1	1	1	1	1	1	1	1	Human: Clinical	PRJEB10018
ERR1334503	K. pneumoniae	1	1	1	1	1	1	1	1	1	1	1	1	1	1	1	1	1	1	1	1	1	1	1	Human: Clinical	PRJEB10018
ERR1334504	K. pneumoniae	1	1	1	1	1	1	1	1	1	1	1	1	1	1	1	1	1	1	1	1	1	1	1	Human: Clinical	PRJEB10018
ERR1334506	K. pneumoniae	1	1	1	1	1	1	1	1	1	1	1	1	1	1	1	1	1	1	1	1	1	1	1	Human: Clinical	PRJEB10018
ERR1334507	K. pneumoniae	1	1	1	1	1	1	1	1	1	1	1	1	1	1	1	1	1	1	1	1	1	1	1	Human: Clinical	PRJEB10018
ERR1334508	K. pneumoniae	1	1	1	1	1	1	1	1	1	1	1	1	1	1	1	1	1	1	1	1	1	1	1	Human: Clinical	PRJEB10018
ERR1334509	K. pneumoniae	1	1	1	1	1	1	1	1	1	1	1	1	1	1	1	1	1	1	1	1	1	1	1	Human: Clinical	PRJEB10018
ERR1334510	K. pneumoniae	1	1	1	1	1	1	1	1	1	1	1	1	1	1	1	1	1	1	1	1	1	1	1	Human: Clinical	PRJEB10018
ERR1334511	K. pneumoniae	1	1	1	1	1	1	1	1	1	1	1	1	1	1	1	1	1	1	1	1	1	1	1	Human: Clinical	PRJEB10018
ERR1334519	K. pneumoniae	1	1	1	1	1	1	1	1	1	1	1	1	1	1	1	1	1	1	1	1	1	1	1	Human: Clinical	PRJEB10018
ERR1334521	K. pneumoniae	1	1	1	1	1	1	1	1	1	1	1	1	1	1	1	1	1	1	1	1	1	1	1	Human: Clinical	PRJEB10018
ERR1334522	K. pneumoniae	1	1	1	1	1	1	1	1	1	1	1	1	1	1	1	1	1	1	1	1	1	1	1	Human: Clinical	PRJEB10018
ERR1334526	K. pneumoniae	1	1	1	1	1	1	1	1	1	1	1	1	1	1	1	1	1	1	1	1	1	1	1	Human: Clinical	PRJEB10018
ERR1334530	K. pneumoniae	1	1	1	1	1	1	1	1	1	1	1	1	1	1	1	1	1	1	1	1	1	1	1	Human: Clinical	PRJEB10018
ERR1334531	K. pneumoniae	1	1	1	1	1	1	1	1	1	1	1	1	1	1	1	1	1	1	1	1	1	1	1	Human: Clinical	PRJEB10018
ERR1334532	K. pneumoniae	1	1	1	1	1	1	1	1	1	1	1	1	1	1	1	1	1	1	1	1	1	1	1	Human: Clinical	PRJEB10018
ERR1334535	K. pneumoniae	1	1	1	1	1	1	1	1	1	1	1	1	1	1	1	1	1	1	1	1	1	1	1	Human: Clinical	PRJEB10018
ERR1334537	K. pneumoniae	1	1	1	1	1	1	1	1	1	1	1	1	1	1	1	1	1	1	1	1	1	1	1	Human: Clinical	PRJEB10018
ERR1334543	K. pneumoniae	1	1	1	1	1	1	1	1	1	1	1	1	1	1	1	1	1	1	1	1	1	1	1	Human: Clinical	PRJEB10018
ERR1334544	K. pneumoniae	1	1	1	1	1	1	1	1	1	1	1	1	1	1	1	1	1	1	1	1	1	1	1	Human: Clinical	PRJEB10018
ERR1334548	K. pneumoniae	1	1	1	1	1	1	1	1	1	1	1	1	1	1	1	1	1	1	1	1	1	1	1	Human: Clinical	PRJEB10018
ERR1334551	K. pneumoniae	1	1	1	1	1	1	1	1	1	1	1	1	1	1	1	1	1	1	1	1	1	1	1	Human: Clinical	PRJEB10018
ERR1334552	K. pneumoniae	1	1	1	1	1	1	1	1	1	1	1	1	1	1	1	1	1	1	1	1	1	1	1	Human: Clinical	PRJEB10018
ERR1334560	K. pneumoniae	1	1	1	1	1	1	1	1	1	1	1	1	1	1	1	1	1	1	1	1	1	1	1	Human: Clinical	PRJEB10018
ERR1334574	K. pneumoniae	1	1	1	1	1	1	1	1	1	1	1	1	1	1	1	1	1	1	1	1	1	1	1	Human: Clinical	PRJEB10018
ERR1334576	K. pneumoniae	1	1	1	1	1	1	1	1	1	1	1	1	1	1	1	1	1	1	1	1	1	1	1	Human: Clinical	PRJEB10018
ERR1334581	K. pneumoniae	1	1	1	1	1	1	1	1	1	1	1	1	1	1	1	1	1	1	1	1	1	1	1	Human: Clinical	PRJEB10018
ERR1334584	K. pneumoniae	1	1	1	1	1	1	1	1	1	1	1	1	1	1	1	1	1	1	1	1	1	1	1	Human: Clinical	PRJEB10018
ERR1334587	K. pneumoniae	1	1	1	1	1	1	1	1	1	1	1	1	1	1	1	1	1	1	1	1	1	1	1	Human: Clinical	PRJEB10018
ERR1334589	K. pneumoniae	1	1	1	1	1	1	1	1	1	1	1	1	1	1	1	1	1	1	1	1	1	1	1	Human: Clinical	PRJEB10018
ERR1334591	K. pneumoniae	1	1	1	1	1	1	1	1	1	1	1	1	1	1	1	1	1	1	1	1	1	1	1	Human: Clinical	PRJEB10018
ERR1334592	K. pneumoniae	1	1	1	1	1	1	1	1	1	1	1	1	1	1	1	1	1	1	1	1	1	1	1	Human: Clinical	PRJEB10018
ERR1334594	K. pneumoniae	1	1	1	1	1	1	1	1	1	1	1	1	1	1	1	1	1	1	1	1	1	1	1	Human: Clinical	PRJEB10018
ERR1334596	K. pneumoniae	1	1	1	1	1	1	1	1	1	1	1	1	1	1	1	1	1	1	1	1	1	1	1	Human: Clinical	PRJEB10018
ERR1334597	K. pneumoniae	1	1	1	1	1	1	1	1	1	1	1	1	1	1	1	1	1	1	1	1	1	1	1	Human: Clinical	PRJEB10018
ERR1334598	K. pneumoniae	1	1	1	1	1	1	1	1	1	1	1	1	1	1	1	1	1	1	1	1	1	1	1	Human: Clinical	PRJEB10018
ERR1334599	K. pneumoniae	1	1	1	1	1	1	1	1	1	1	1	1	1	1	1	1	1	1	1	1	1	1	1	Human: Clinical	PRJEB10018
ERR1334600	K. pneumoniae	1	1	1	1	1	1	1	1	1	1	1	1	1	1	1	1	1	1	1	1	1	1	1	Human: Clinical	PRJEB10018
ERR1334601	K. pneumoniae	1	1	1	1	1	1	1	1	1	1	1	1	1	1	1	1	1	1	1	1	1	1	1	Human: Clinical	PRJEB10018
ERR1334602	K. pneumoniae	1	1	1	1	1	1	1	1	1	1	1	1	1	1	1	1	1	1	1	1	1	1	1	Human: Clinical	PRJEB10018
ERR1334603	K. pneumoniae	1	1	1	1	1	1	1	1	1	1	1	1	1	1	1	1	1	1	1	1	1	1	1	Human: Clinical	PRJEB10018
ERR1334604	K. pneumoniae	1	1	1	1	1	1	1	1	1	1	1	1	1	1	1	1	1	1	1	1	1	1	1	Human: Clinical	PRJEB10018
ERR1334606	K. pneumoniae	1	1	1	1	1	1	1	1	1	1	1	1	1	1	1	1	1	1	1	1	1	1	1	Human: Clinical	PRJEB10018
ERR1334607	K. pneumoniae	1	1	1	1	1	1	1	1	1	1	1	1	1	1	1	1	1	1	1	1	1	1	1	Human: Clinical	PRJEB10018
ERR1334609	K. pneumoniae	1	1	1	1	1	1	1	1	1	1	1	1	1	1	1	1	1	1	1	1	1	1	1	Human: Clinical	PRJEB10018
ERR1334610	K. pneumoniae	1	1	1	1	1	1	1	1	1	1	1	1	1	1	1	1	1	1	1	1	1	1	1	Human: Clinical	PRJEB10018
ERR1334611	K. pneumoniae	1	1	1	1	1	1	1	1	1	1	1	1	1	1	1	1	1	1	1	1	1	1	1	Human: Clinical	PRJEB10018
ERR1334613	K. pneumoniae	1	1	1	1	1	1	1	1	1	1	1	1	1	1	1	1	1	1	1	1	1	1	1	Human: Clinical	PRJEB10018
ERR1334617	K. pneumoniae	1	1	1	1	1	1	1	1	1	1	1	1	1	1	1	1	1	1	1	1	1	1	1	Human: Unknown	PRJEB10018
ERR1334618	K. pneumoniae	1	1	1	1	1	1	1	1	1	1	1	1	1	1	1	1	1	1	1	1	1	1	1	Human: Clinical	PRJEB10018
ERR1334619	K. pneumoniae	1	1	1	1	1	1	1	1	1	1	1	1	1	1	1	1	1	1	1	1	1	1	1	Human: Clinical	PRJEB10018
ERR1334620	K. pneumoniae	1	1	1	1	1	1	1	1	1	1	1	1	1	1	1	1	1	1	1	1	1	1	1	Human: Clinical	PRJEB10018
ERR1334621	K. pneumoniae	1	1	1	1	1	1	1	1	1	1	1	1	1	1	1	1	1	1	1	1	1	1	1	Human: Clinical	PRJEB10018
ERR1334627	K. pneumoniae	1	1	1	1	1	1	1	1	1	1	1	1	1	1	1	1	1	1	1	1	1	1	1	Human: Clinical	PRJEB10018
ERR1334631	K. pneumoniae	1	1	1	1	1	1	1	1	1	1	1	1	1	1	1	1	1	1	1	1	1	1	1	Human: Clinical	PRJEB10018
ERR1334632	K. pneumoniae	1	1	1	1	1	1	1	1	1	1	1	1	1	1	1	1	1	1	1	1	1	1	1	Human: Clinical	PRJEB10018
ERR1334633	K. pneumoniae	1	1	1	1	1	1	1	1	1	1	1	1	1	1	1	1	1	1	1	1	1	1	1	Human: Clinical	PRJEB10018
ERR1334634	K. pneumoniae	1	1	1	1	1	1	1	1	1	1	1	1	1	1	1	1	1	1	1	1	1	1	1	Human: Clinical	PRJEB10018
ERR1334636	K. pneumoniae	1	1	1	1	1	1	1	1	1	1	1	1	1	1	1	1	1	1	1	1	1	1	1	Human: Clinical	PRJEB10018
ERR1334637	K. pneumoniae	1	1	1	1	1	1	1	1	1	1	1	1	1	1	1	1	1	1	1	1	1	1	1	Human: Clinical	PRJEB10018
ERR1334638	K. pneumoniae	1	1	1	1	1	1	1	1	1	1	1	1	1	1	1	1	1	1	1	1	1	1	1	Human: Clinical	PRJEB10018
ERR1334641	K. pneumoniae	1	1	1	1	1	1	1	1	1	1	1	1	1	1	1	1	1	1	1	1	1	1	1	Human: Clinical	PRJEB10018
ERR1334642	K. pneumoniae	1	1	1	1	1	1	1	1	1	1	1	1	1	1	1	1	1	1	1	1	1	1	1	Human: Clinical	PRJEB10018
ERR1334643	K. variicola subsp. variicola	1	1	1	1	1	1	1	1	1	1	1	1	1	1	1	1	1	1	1	1	1	1	1	Human: Clinical	PRJEB10018
ERR1334644	K. pneumoniae	1	1	1	1	1	1	1	1	1	1	1	1	1	1	1	1	1	1	1	1	1	1	1	Human: Clinical	PRJEB10018
ERR1334648	K. pneumoniae	1	1	1	1	1	1	1	1	1	1	1	1	1	1	1	1	1	1	1	1	1	1	1	Human: Clinical	PRJEB10018
ERR1334649	K. pneumoniae	1	1	1	1	1	1	1	1	1	1	1	1	1	1	1	1	1	1	1	1	1	1	1	Human: Clinical	PRJEB10018
ERR1334650	K. pneumoniae	1	1	1	1	1	1	1	1	1	1	1	1	1	1	1	1	1	1	1	1	1	1	1	Human: Clinical	PRJEB10018
ERR1334655	K. pneumoniae	1	1	1	1	1	1	1	1	1	1	1	1	1	1	1	1	1	1	1	1	1	1	1	Human: Clinical	PRJEB10018
ERR1334656	K. pneumoniae	1	1	1	1	1	1	1	1	1	1	1	1	1	1	1	1	1	1	1	1	1	1	1	Human: Clinical	PRJEB10018
ERR1334657	K. pneumoniae	1	1	1	1	1	1	1	1	1	1	1	1	1	1	1	1	1	1	1	1	1	1	1	Human: Clinical	PRJEB10018
ERR1334660	K. pneumoniae	1	1	1	1	1	1	1	1	1	1	1	1	1	1	1	1	1	1	1	1	1	1	1	Human: Clinical	PRJEB10018
ERR1334666	K. pneumoniae	1	1	1	1	1	1	1	1	1	1	1	1	1	1	1	1	1	1	1	1	1	1	1	Human: Clinical	PRJEB10018
ERR1334667	K. pneumoniae	1	1	1	1	1	1	1	1	1	1	1	1	1	1	1	1	1	1	1	1	1	1	1	Human: Clinical	PRJEB10018
ERR1334671	K. pneumoniae	1	1	1	1	1	1	1	1	1	1	1	1	1	1	1	1	1	1	1	1	1	1	1	Human: Clinical	PRJEB10018
ERR1334672	K. pneumoniae	1	1	1	1	1	1	1	1	1	1	1	1	1	1	1	1	1	1	1	1	1	1	1	Human: Clinical	PRJEB10018
ERR1334673	K. pneumoniae	1	1	1	1	1	1	1	1	1	1	1	1	1	1	1	1	1	1	1	1	1	1	1	Human: Clinical	PRJEB10018
ERR1334674	K. pneumoniae	1	1	1	1	1	1	1	1	1	1	1	1	1	1	1	1	1	1	1	1	1	1	1	Human: Clinical	PRJEB10018
ERR1334678	K. pneumoniae	1	1	1	1	1	1	1	1	1	1	1	1	1	1	1	1	1	1	1	1	1	1	1	Human: Clinical	PRJEB10018
ERR1334679	K. pneumoniae	1	1	1	1	1	1	1	1	1	1	1	1	1	1	1	1	1	1	1	1	1	1	1	Human: Clinical	PRJEB10018
ERR1334681	K. pneumoniae	1	1	1	1	1	1	1	1	1	1	1	1	1	1	1	1	1	1	1	1	1	1	1	Human: Clinical	PRJEB10018
ERR1334682	K. pneumoniae	1	1	1	1	1	1	1	1	1	1	1	1	1	1	1	1	1	1	1	1	1	1	1	Human: Clinical	PRJEB10018
ERR1334683	K. pneumoniae	1	1	1	1	1	1	1	1	1	1	1	1	1	1	1	1	1	1	1	1	1	1	1	Human: Clinical	PRJEB10018
ERR1334686	K. pneumoniae	1	1	1	1	1	1	1	1	1	1	1	1	1	1	1	1	1	1	1	1	1	1	1	Human: Clinical	PRJEB10018
ERR1334687	K. pneumoniae	1	1	1	1	1	1	1	1	1	1	1	1	1	1	1	1	1	1	1	1	1	1	1	Human: Clinical	PRJEB10018
ERR1334688	K. pneumoniae	1	1	1	1	1	1	1	1	1	1	1	1	1	1	1	1	1	1	1	1	1	1	1	Human: Clinical	PRJEB10018
ERR1334690	K. pneumoniae	1	1	1	1	1	1	1	1	1	1	1	1	1	1	1	1	1	1	1	1	1	1	1	Human: Clinical	PRJEB10018
ERR1334691	K. pneumoniae	1	1	1	1	1	1	1	1	1	1	1	1	1	1	1	1	1	1	1	1	1	1	1	Human: Clinical	PRJEB10018
ERR1334692	K. pneumoniae	1	1	1	1	1	1	1	1	1	1	1	1	1	1	1	1	1	1	1	1	1	1	1	Human: Clinical	PRJEB10018
ERR1334693	K. pneumoniae	1	1	1	1	1	1	1	1	1	1	1	1	1	1	1	1	1	1	1	1	1	1	1	Human: Clinical	PRJEB10018
ERR1334696	K. pneumoniae	1	1	1	1	1	1	1	1	1	1	1	1	1	1	1	1	1	1	1	1	1	1	1	Human: Clinical	PRJEB10018
ERR1334697	K. pneumoniae	1	1	1	1	1	1	1	1	1	1	1	1	1	1	1	1	1	1	1	1	1	1	1	Human: Clinical	PRJEB10018
ERR1334698	K. pneumoniae	1	1	1	1	1	1	1	1	1	1	1	1	1	1	1	1	1	1	1	1	1	1	1	Human: Clinical	PRJEB10018
ERR1334699	K. pneumoniae	1	1	1	1	1	1	1	1	1	1	1	1	1	1	1	1	1	1	1	1	1	1	1	Human: Clinical	PRJEB10018
ERR1334700	K. pneumoniae	1	1	1	1	1	1	1	1	1	1	1	1	1	1	1	1	1	1	1	1	1	1	1	Human: Clinical	PRJEB10018
ERR1334701	K. pneumoniae	1	1	1	1	1	1	1	1	1	1	1	1	1	1	1	1	1	1	1	1	1	1	1	Human: Clinical	PRJEB10018
ERR1334702	K. variicola subsp. variicola	1	1	1	1	1	1	1	1	1	1	1	1	1	1	1	1	1	1	1	1	1	1	1	Human: Clinical	PRJEB10018
ERR1334703	K. pneumoniae	1	1	1	1	1	1	1	1	1	1	1	1	1	1	1	1	1	1	1	1	1	1	1	Human: Clinical	PRJEB10018
ERR1334704	K. pneumoniae	1	1	1	1	1	1	1	1	1	1	1	1	1	1	1	1	1	1	1	1	1	1	1	Human: Clinical	PRJEB10018
ERR1334705	K. pneumoniae	1	1	1	1	1	1	1	1	1	1	1	1	1	1	1	1	1	1	1	1	1	1	1	Human: Clinical	PRJEB10018
ERR1334706	K. pneumoniae	1	1	1	1	1	1	1	1	1	1	1	1	1	1	1	1	1	1	1	1	1	1	1	Human: Clinical	PRJEB10018
ERR1334707	K. pneumoniae	1	1	1	1	1	1	1	1	1	1	1	1	1	1	1	1	1	1	1	1	1	1	1	Human: Clinical	PRJEB10018
ERR1334709	K. pneumoniae	1	1	1	1	1	1	1	1	1	1	1	1	1	1	1	1	1	1	1	1	1	1	1	Human: Clinical	PRJEB10018
ERR1334710	K. pneumoniae	1	1	1	1	1	1	1	1	1	1	1	1	1	1	1	1	1	1	1	1	1	1	1	Human: Clinical	PRJEB10018
ERR1334711	K. pneumoniae	1	1	1	1	1	1	1	1	1	1	1	1	1	1	1	1	1	1	1	1	1	1	1	Human: Clinical	PRJEB10018
ERR1334712	K. pneumoniae	1	1	1	1	1	1	1	1	1	1	1	1	1	1	1	1	1	1	1	1	1	1	1	Human: Clinical	PRJEB10018
ERR1334713	K. pneumoniae	1	1	1	1	1	1	1	1	1	1	1	1	1	1	1	1	1	1	1	1	1	1	1	Human: Clinical	PRJEB10018
ERR1334714	K. pneumoniae	1	1	1	1	1	1	1	1	1	1	1	1	1	1	1	1	1	1	1	1	1	1	1	Human: Clinical	PRJEB10018
ERR1334715	K. pneumoniae	1	1	1	1	1	1	1	1	1	1	1	1	1	1	1	1	1	1	1	1	1	1	1	Human: Clinical	PRJEB10018
ERR1334716	K. pneumoniae	1	1	1	1	1	1	1	1	1	1	1	1	1	1	1	1	1	1	1	1	1	1	1	Human: Clinical	PRJEB10018
ERR1334717	K. variicola subsp. variicola	1	1	1	1	1	1	1	1	1	1	1	1	1	1	1	1	1	1	1	1	1	1	1	Human: Clinical	PRJEB10018
ERR1334719	K. variicola subsp. variicola	1	1	1	1	1	1	1	1	1	1	1	1	1	1	1	1	1	1	1	1	1	1	1	Human: Clinical	PRJEB10018
ERR1334722	K. pneumoniae	1	1	1	1	1	1	1	1	1	1	1	1	1	1	1	1	1	1	1	1	1	1	1	Human: Clinical	PRJEB10018
ERR1334723	K. pneumoniae	1	1	1	1	1	1	1	1	1	1	1	1	1	1	1	1	1	1	1	1	1	1	1	Human: Clinical	PRJEB10018
ERR1334724	K. pneumoniae	1	1	1	1	1	1	1	1	1	1	1	1	1	1	1	1	1	1	1	1	1	1	1	Human: Clinical	PRJEB10018
ERR1334725	K. pneumoniae	1	1	1	1	1	1	1	1	1	1	1	1	1	1	1	1	1	1	1	1	1	1	1	Human: Clinical	PRJEB10018
ERR1334727	K. pneumoniae	1	1	1	1	1	1	1	1	1	1	1	1	1	1	1	1	1	1	1	1	1	1	1	Human: Clinical	PRJEB10018
ERR1334728	K. pneumoniae	1	1	1	1	1	1	1	1	1	1	1	1	1	1	1	1	1	1	1	1	1	1	1	Human: Clinical	PRJEB10018
ERR1334729	K. pneumoniae	1	1	1	1	1	1	1	1	1	1	1	1	1	1	1	1	1	1	1	1	1	1	1	Human: Clinical	PRJEB10018
ERR1334730	K. pneumoniae	1	1	1	1	1	1	1	1	1	1	1	1	1	1	1	1	1	1	1	1	1	1	1	Human: Clinical	PRJEB10018
ERR1334731	K. pneumoniae	1	1	1	1	1	1	1	1	1	1	1	1	1	1	1	1	1	1	1	1	1	1	1	Human: Clinical	PRJEB10018
ERR1334734	K. pneumoniae	1	1	1	1	1	1	1	1	1	1	1	1	1	1	1	1	1	1	1	1	1	1	1	Human: Clinical	PRJEB10018
ERR1334735	K. pneumoniae	1	1	1	1	1	1	1	1	1	1	1	1	1	1	1	1	1	1	1	1	1	1	1	Human: Unknown	PRJEB10018
ERR1334736	K. pneumoniae	1	1	1	1	1	1	1	1	1	1	1	1	1	1	1	1	1	1	1	1	0	1	1	Human: Unknown	PRJEB10018
ERR1334740	K. pneumoniae	1	1	1	1	1	1	1	1	1	1	1	1	1	1	1	1	1	1	1	1	1	1	1	Human: Clinical	PRJEB10018
ERR1334743	K. pneumoniae	1	1	1	1	1	1	1	1	1	1	1	1	1	1	1	1	1	1	1	1	1	1	1	Human: Clinical	PRJEB10018
ERR1374861	K. pneumoniae	1	1	1	1	1	1	1	1	1	1	1	1	1	1	1	1	1	1	1	1	1	1	1	Human: Unknown	PRJEB10018
ERR1374862	K. pneumoniae	1	1	1	1	1	1	1	1	1	1	1	1	1	1	1	1	1	1	1	1	1	1	1	Human: Clinical	PRJEB10018
ERR1374863	K. pneumoniae	1	1	1	1	1	1	1	1	1	1	1	1	1	1	1	1	1	1	1	1	1	1	1	Human: Clinical	PRJEB10018
ERR1374866	K. pneumoniae	1	1	1	1	1	1	1	1	1	1	1	1	1	1	1	1	1	1	1	1	1	1	1	Human: Clinical	PRJEB10018
ERR1374869	K. pneumoniae	1	1	1	1	1	1	1	1	1	1	1	1	1	1	1	1	1	1	1	1	1	1	1	Human: Clinical	PRJEB10018
ERR1374873	K. pneumoniae	1	1	1	1	1	1	1	1	1	1	1	1	1	1	1	1	1	1	1	1	1	1	1	Human: Clinical	PRJEB10018
ERR1374875	K. pneumoniae	1	1	1	1	1	1	1	1	1	1	1	1	1	1	1	1	1	1	1	1	1	1	1	Human: Clinical	PRJEB10018
ERR1374876	K. pneumoniae	1	1	1	1	1	1	1	1	1	1	1	1	1	1	1	1	1	1	1	1	1	1	1	Human: Clinical	PRJEB10018
ERR1374878	K. pneumoniae	1	1	1	1	1	1	1	1	1	1	1	1	1	1	1	1	1	1	1	1	1	1	1	Human: Clinical	PRJEB10018
ERR1374879	K. pneumoniae	1	1	1	1	1	1	1	1	1	1	1	1	1	1	1	1	1	1	1	1	1	1	1	Human: Clinical	PRJEB10018
ERR1374880	K. pneumoniae	1	1	1	1	1	1	1	1	1	1	1	1	1	1	1	1	1	1	1	1	1	1	1	Human: Clinical	PRJEB10018
ERR1374881	K. pneumoniae	1	1	1	1	1	1	1	1	1	1	1	1	1	1	1	1	1	1	1	1	1	1	1	Human: Clinical	PRJEB10018
ERR1374882	K. pneumoniae	1	1	1	1	1	1	1	1	1	1	1	1	1	1	1	1	1	1	1	1	1	0	1	Human: Clinical	PRJEB10018
ERR1374883	K. pneumoniae	1	1	1	1	1	1	1	1	1	1	1	1	1	1	1	1	1	1	1	1	1	1	1	Human: Clinical	PRJEB10018
ERR1374884	K. pneumoniae	1	1	1	1	1	1	1	1	1	1	1	1	1	1	1	1	1	1	1	1	1	1	1	Human: Clinical	PRJEB10018
ERR1374885	K. variicola subsp. variicola	1	1	1	1	1	1	1	1	1	1	1	1	1	1	1	1	1	1	1	1	1	1	1	Human: Clinical	PRJEB10018
ERR1374887	K. pneumoniae	1	1	1	1	1	1	1	1	1	1	1	1	1	1	1	1	1	1	1	1	1	1	1	Human: Clinical	PRJEB10018
ERR1374888	K. pneumoniae	1	1	1	1	1	1	1	1	1	1	1	1	1	1	1	1	1	1	1	1	1	1	1	Human: Clinical	PRJEB10018
ERR1374889	K. variicola subsp. variicola	1	1	1	1	1	1	1	1	1	1	1	1	1	1	1	1	1	1	1	1	1	1	1	Human: Clinical	PRJEB10018
ERR1374890	K. pneumoniae	1	1	1	1	1	1	1	1	1	1	1	1	1	1	1	1	1	1	1	1	1	1	1	Human: Clinical	PRJEB10018
ERR1374891	K. pneumoniae	1	1	1	1	1	1	1	1	1	1	1	1	1	1	1	1	1	1	1	1	1	1	1	Human: Clinical	PRJEB10018
ERR1374894	K. pneumoniae	1	1	1	1	1	1	1	1	1	1	1	1	1	1	1	1	1	1	1	1	1	1	1	Human: Clinical	PRJEB10018
ERR1374895	K. pneumoniae	1	1	1	1	1	1	1	1	1	1	1	1	1	1	1	1	1	1	1	1	1	1	1	Human: Clinical	PRJEB10018
ERR1374896	K. pneumoniae	1	1	1	1	1	1	1	1	1	1	1	1	1	1	1	1	1	1	1	1	1	1	1	Human: Clinical	PRJEB10018
ERR1374897	K. pneumoniae	1	1	1	1	1	1	1	1	1	1	1	1	1	1	1	1	1	1	1	1	1	1	1	Human: Clinical	PRJEB10018
ERR1374898	K. pneumoniae	1	1	1	1	1	1	1	1	1	1	1	1	1	1	1	1	1	1	1	1	1	1	1	Human: Clinical	PRJEB10018
ERR1374899	K. pneumoniae	1	1	1	1	1	1	1	1	1	1	1	1	1	1	1	1	1	1	1	1	1	1	1	Human: Clinical	PRJEB10018
ERR1374901	K. pneumoniae	1	1	1	1	1	1	1	1	1	1	1	1	1	1	1	1	1	1	1	1	1	1	1	Human: Clinical	PRJEB10018
ERR1374902	K. pneumoniae	1	1	1	1	1	1	1	1	1	1	1	1	1	1	1	1	1	1	1	1	1	1	1	Human: Clinical	PRJEB10018
ERR1374903	K. pneumoniae	1	1	1	1	1	1	1	1	1	1	1	1	1	1	1	1	1	1	1	1	1	1	1	Human: Clinical	PRJEB10018
ERR1374904	K. pneumoniae	1	1	1	1	1	1	1	1	1	1	1	1	1	1	1	1	1	1	1	1	1	1	1	Human: Clinical	PRJEB10018
ERR1374905	K. pneumoniae	1	1	1	1	1	1	1	1	1	1	1	1	1	1	1	1	1	1	1	1	1	1	1	Human: Clinical	PRJEB10018
ERR1374906	K. pneumoniae	1	1	1	1	1	1	1	1	1	1	1	1	1	1	1	1	1	1	1	1	1	1	1	Human: Clinical	PRJEB10018
ERR1374909	K. pneumoniae	1	1	1	1	1	1	1	1	1	1	1	1	1	1	1	1	1	1	1	1	1	1	1	Human: Clinical	PRJEB10018
ERR1374910	K. pneumoniae	1	1	1	1	1	1	1	1	1	1	1	1	1	1	1	1	1	1	1	1	1	1	1	Human: Clinical	PRJEB10018
ERR1374911	K. pneumoniae	1	1	1	1	1	1	1	1	1	1	1	1	1	1	1	1	1	1	1	1	1	1	1	Human: Clinical	PRJEB10018
ERR1374912	K. pneumoniae	1	1	1	1	1	1	1	1	1	1	1	1	1	1	1	1	1	1	0	0	0	0	0	Human: Clinical	PRJEB10018
ERR1374914	K. pneumoniae	1	1	1	1	1	1	1	1	1	1	1	1	1	1	1	1	1	1	1	1	1	1	1	Human: Clinical	PRJEB10018
ERR1374915	K. pneumoniae	1	1	1	1	1	1	1	1	1	1	1	1	1	1	1	1	1	1	1	1	1	1	1	Human: Unknown	PRJEB10018
ERR1374916	K. pneumoniae	1	1	1	1	1	1	1	1	1	1	1	1	1	1	1	1	1	1	1	1	1	1	1	Human: Unknown	PRJEB10018
ERR1374917	K. pneumoniae	1	1	1	1	1	1	1	1	1	1	1	1	1	1	1	1	1	1	1	1	1	1	1	Human: Unknown	PRJEB10018
ERR1374918	K. pneumoniae	1	1	1	1	1	1	1	1	1	1	1	1	1	1	1	1	1	1	1	1	1	1	1	Human: Unknown	PRJEB10018
ERR1374919	K. pneumoniae	1	1	1	1	1	1	1	1	1	1	1	1	1	1	1	1	1	1	1	1	1	1	1	Human: Unknown	PRJEB10018
ERR1374921	K. pneumoniae	1	1	1	1	1	1	1	1	1	1	1	1	1	1	1	1	1	1	1	1	1	1	1	Human: Unknown	PRJEB10018
ERR1374922	K. pneumoniae	1	1	1	1	1	1	1	1	1	1	1	1	1	1	1	1	1	1	1	1	1	1	1	Human: Unknown	PRJEB10018
ERR1374923	K. pneumoniae	1	1	1	1	1	1	1	1	1	1	1	1	1	1	1	1	1	1	1	1	1	1	1	Human: Unknown	PRJEB10018
ERR1374924	K. pneumoniae	1	1	1	1	1	1	1	1	1	1	1	1	1	1	1	1	1	1	1	1	1	1	1	Human: Unknown	PRJEB10018
ERR1374926	K. pneumoniae	1	1	1	1	1	1	1	1	1	1	1	1	1	1	1	1	1	1	1	1	1	1	1	Human: Unknown	PRJEB10018
ERR1374928	K. pneumoniae	1	1	1	1	1	1	1	1	1	1	1	1	1	1	1	1	1	1	1	1	1	1	1	Human: Unknown	PRJEB10018
ERR1374929	K. pneumoniae	1	1	1	1	1	1	1	1	1	1	1	1	1	1	1	1	1	1	1	1	1	1	1	Human: Unknown	PRJEB10018
ERR1374931	K. pneumoniae	1	1	1	1	1	1	1	1	1	1	1	1	1	1	1	1	1	1	1	1	1	1	1	Human: Clinical	PRJEB10018
ERR1374935	K. pneumoniae	1	1	1	1	1	1	1	1	1	1	1	1	1	1	1	1	1	1	1	1	1	1	1	Human: Clinical	PRJEB10018
ERR1374936	K. pneumoniae	1	1	1	1	1	1	1	1	1	1	1	1	1	1	1	1	1	1	1	1	1	1	1	Human: Clinical	PRJEB10018
ERR1374947	K. pneumoniae	1	1	1	1	1	1	1	1	1	1	1	1	1	1	1	1	1	1	1	1	1	1	1	Human: Clinical	PRJEB10018
ERR1374954	K. pneumoniae	1	1	1	1	1	1	1	1	1	1	1	1	1	1	1	1	1	1	1	1	1	1	1	Human: Clinical	PRJEB10018
ERR1374956	K. quasipneumoniae subsp. similipneumoniae	1	1	1	1	1	1	1	1	1	1	1	1	1	1	1	1	1	1	1	1	1	1	1	Human: Clinical	PRJEB10018
ERR1374960	K. pneumoniae	1	1	1	1	1	1	1	1	1	1	1	1	1	1	1	1	1	1	1	1	1	1	1	Human: Clinical	PRJEB10018
ERR1374963	K. pneumoniae	1	1	1	1	1	1	1	1	1	1	1	1	1	1	1	1	1	1	1	1	1	1	1	Human: Clinical	PRJEB10018
ERR1374975	K. pneumoniae	1	1	1	1	1	1	1	1	1	1	1	1	1	1	1	1	1	1	1	1	1	1	1	Human: Clinical	PRJEB10018
ERR1374976	K. pneumoniae	1	1	1	1	1	1	1	1	1	1	1	1	1	1	1	1	1	1	1	1	1	1	1	Human: Clinical	PRJEB10018
ERR1374978	K. pneumoniae	1	1	1	1	1	1	1	1	1	1	1	1	1	1	1	1	1	1	1	1	1	1	1	Human: Clinical	PRJEB10018
ERR1374979	K. variicola subsp. variicola	1	1	1	1	1	1	1	1	1	1	1	1	1	1	1	1	1	1	1	1	1	1	1	Human: Clinical	PRJEB10018
ERR1374980	K. pneumoniae	1	1	1	1	1	1	1	1	1	1	1	1	1	1	1	1	1	1	1	1	1	1	1	Human: Clinical	PRJEB10018
ERR1374983	K. pneumoniae	1	1	1	1	1	1	1	1	1	1	1	1	1	1	1	1	1	1	1	1	1	1	1	Human: Clinical	PRJEB10018
ERR1374988	K. pneumoniae	1	1	1	1	1	1	1	1	1	1	1	1	1	1	1	1	1	1	1	1	1	1	1	Human: Clinical	PRJEB10018
ERR1374989	K. pneumoniae	1	1	1	1	1	1	1	1	1	1	1	1	1	1	1	1	1	1	1	1	1	1	1	Human: Clinical	PRJEB10018
ERR1374993	K. pneumoniae	1	1	1	1	1	1	1	1	1	1	1	1	1	1	1	1	1	1	1	1	1	1	1	Human: Clinical	PRJEB10018
ERR1374994	K. pneumoniae	1	1	1	1	1	1	1	1	1	1	1	1	1	1	1	1	1	1	1	1	1	1	1	Human: Clinical	PRJEB10018
ERR1374995	K. pneumoniae	1	1	1	1	1	1	1	1	1	1	1	1	1	1	1	1	1	1	1	1	1	1	1	Human: Clinical	PRJEB10018
ERR1374997	K. variicola subsp. variicola	1	1	1	1	1	1	1	1	1	1	1	1	1	1	1	1	1	1	1	1	1	1	1	Human: Clinical	PRJEB10018
ERR1374998	K. pneumoniae	1	1	1	1	1	1	1	1	1	1	1	1	1	1	1	1	1	1	1	1	1	1	1	Human: Clinical	PRJEB10018
ERR1375002	K. pneumoniae	1	1	1	1	1	1	1	1	1	1	1	1	1	1	1	1	1	1	1	1	1	1	1	Human: Clinical	PRJEB10018
ERR1375004	K. pneumoniae	1	1	1	1	1	1	1	1	1	1	1	1	1	1	1	1	1	1	1	1	1	1	1	Human: Clinical	PRJEB10018
ERR1375007	K. variicola subsp. variicola	1	1	1	1	1	1	1	1	1	1	1	1	1	1	1	1	1	1	1	1	1	1	1	Human: Clinical	PRJEB10018
ERR1375008	K. pneumoniae	1	1	1	1	1	1	1	1	1	1	1	1	1	1	1	1	1	1	1	1	1	1	1	Human: Clinical	PRJEB10018
ERR1375016	K. pneumoniae	1	1	1	1	1	1	1	1	1	1	1	1	1	1	1	1	1	1	1	1	1	1	1	Human: Clinical	PRJEB10018
ERR1375017	K. pneumoniae	1	1	1	1	1	1	1	1	1	1	1	1	1	1	1	1	1	1	1	1	1	1	1	Human: Clinical	PRJEB10018
ERR1375020	K. pneumoniae	1	1	1	1	1	1	1	1	1	1	1	1	1	1	1	1	1	1	1	1	1	1	1	Human: Clinical	PRJEB10018
ERR1375021	K. pneumoniae	0	1	1	1	1	1	1	1	1	1	1	1	1	1	1	1	1	1	1	1	1	1	1	Human: Clinical	PRJEB10018
ERR1375022	K. pneumoniae	1	1	1	1	1	1	1	1	1	1	1	1	1	1	1	1	1	1	1	1	1	1	1	Human: Clinical	PRJEB10018
ERR1375023	K. variicola subsp. variicola	1	1	1	1	1	1	1	1	1	1	1	1	1	1	1	1	1	1	1	1	1	1	1	Human: Clinical	PRJEB10018
ERR1375031	K. pneumoniae	1	1	1	1	1	1	1	1	1	1	1	1	1	1	1	1	1	1	1	1	1	1	1	Human: Clinical	PRJEB10018
ERR1375035	K. pneumoniae	1	1	1	1	1	1	1	1	1	1	1	1	1	1	1	1	1	1	1	1	1	1	1	Human: Clinical	PRJEB10018
ERR1375037	K. pneumoniae	1	1	1	1	1	1	1	1	1	1	1	1	1	1	1	1	1	1	1	1	1	1	1	Human: Clinical	PRJEB10018
ERR1375039	K. pneumoniae	1	1	1	1	1	1	1	1	1	1	1	1	1	1	1	1	1	1	1	1	1	1	1	Human: Clinical	PRJEB10018
ERR1375040	K. variicola subsp. variicola	1	1	1	1	1	1	1	1	1	1	1	1	1	1	1	1	1	1	1	1	1	1	1	Human: Clinical	PRJEB10018
ERR1375043	K. pneumoniae	1	1	1	1	1	1	1	1	1	1	1	1	1	1	1	1	1	1	1	1	1	1	1	Human: Clinical	PRJEB10018
ERR1415458	K. pneumoniae	1	1	1	1	1	1	1	1	1	1	1	1	1	1	1	1	1	1	1	1	1	1	1	Human: Clinical	PRJEB10018
ERR1415459	K. pneumoniae	1	1	1	1	1	1	1	1	1	1	1	1	1	1	1	1	1	1	1	1	1	1	1	Human: Clinical	PRJEB10018
ERR1415460	K. pneumoniae	1	1	1	1	1	1	1	1	1	1	1	1	1	1	1	1	1	1	1	1	1	1	1	Human: Clinical	PRJEB10018
ERR1415463	K. pneumoniae	1	1	1	1	1	1	1	1	1	1	1	1	1	1	1	1	1	1	1	1	1	1	1	Human: Clinical	PRJEB10018
ERR1415464	K. pneumoniae	1	1	1	1	1	1	1	1	1	1	1	1	1	1	1	1	1	1	1	1	1	1	1	Human: Clinical	PRJEB10018
ERR1415466	K. pneumoniae	1	1	1	1	1	1	1	1	1	1	1	1	1	1	1	1	1	1	1	1	1	1	1	Human: Clinical	PRJEB10018
ERR1415467	K. pneumoniae	1	1	1	1	1	1	1	1	1	1	1	1	1	1	1	1	1	1	1	1	1	1	1	Human: Clinical	PRJEB10018
ERR1415470	K. pneumoniae	1	1	1	1	1	1	1	1	1	1	1	1	1	1	1	1	1	1	1	1	1	1	1	Human: Clinical	PRJEB10018
ERR1415471	K. pneumoniae	1	1	1	1	1	1	1	1	1	1	1	1	1	1	1	1	1	1	1	1	1	1	1	Human: Clinical	PRJEB10018
ERR1415473	K. pneumoniae	1	1	1	1	1	1	1	1	1	1	1	1	1	1	1	1	1	1	1	1	1	1	1	Human: Clinical	PRJEB10018
ERR1415475	K. pneumoniae	1	1	1	1	1	1	1	1	1	1	1	1	1	1	1	1	1	1	1	1	1	1	1	Human: Clinical	PRJEB10018
ERR1415476	K. pneumoniae	1	1	1	1	1	1	1	1	1	1	1	1	1	1	1	1	1	1	1	1	1	1	1	Human: Clinical	PRJEB10018
ERR1415479	K. pneumoniae	1	1	1	1	1	1	1	1	1	1	1	1	1	1	1	1	1	1	1	1	1	1	1	Human: Clinical	PRJEB10018
ERR1415481	K. pneumoniae	1	1	1	1	1	1	1	1	1	1	1	1	1	1	1	1	1	1	1	1	1	1	1	Human: Clinical	PRJEB10018
ERR1415482	K. pneumoniae	1	1	1	1	1	1	1	1	1	1	1	1	1	1	1	1	1	1	1	1	1	1	1	Human: Clinical	PRJEB10018
ERR1415486	K. pneumoniae	1	1	1	1	1	1	1	1	1	1	1	1	1	1	1	1	1	1	1	1	1	1	1	Human: Clinical	PRJEB10018
ERR1415487	K. pneumoniae	1	1	1	1	1	1	1	1	1	1	1	1	1	1	1	1	1	1	1	1	1	1	1	Human: Clinical	PRJEB10018
ERR1415488	K. pneumoniae	1	1	1	1	1	1	1	1	1	1	1	1	1	1	1	1	1	1	1	1	1	1	1	Human: Clinical	PRJEB10018
ERR1415489	K. pneumoniae	1	1	1	1	1	1	1	1	1	1	1	1	1	1	1	1	1	1	1	1	1	1	1	Human: Clinical	PRJEB10018
ERR1415490	K. pneumoniae	1	1	1	1	1	1	1	1	1	1	1	1	1	1	1	1	1	1	1	1	1	1	1	Human: Clinical	PRJEB10018
ERR1415492	K. pneumoniae	1	1	1	1	1	1	1	1	1	1	1	1	1	1	1	1	1	1	1	1	1	1	1	Human: Clinical	PRJEB10018
ERR1415497	K. pneumoniae	1	1	1	1	1	1	1	1	1	1	1	1	1	1	1	1	1	1	1	1	1	1	1	Human: Clinical	PRJEB10018
ERR1415499	K. pneumoniae	1	1	1	1	1	1	1	1	1	1	1	1	1	1	1	1	1	1	1	1	1	1	1	Human: Clinical	PRJEB10018
ERR1415515	K. pneumoniae	1	1	1	1	1	1	1	1	1	1	1	1	1	1	1	1	1	1	1	1	1	1	1	Human: Clinical	PRJEB10018
ERR1415518	K. pneumoniae	1	1	1	1	1	1	1	1	1	1	1	1	1	1	1	1	1	1	1	1	1	1	1	Human: Clinical	PRJEB10018
ERR1415522	K. pneumoniae	1	1	1	1	1	1	1	1	1	1	1	1	1	1	1	1	1	1	1	1	1	1	1	Human: Clinical	PRJEB10018
ERR1415524	K. pneumoniae	1	1	1	1	1	1	1	1	1	1	1	1	1	1	1	1	1	1	1	1	1	1	1	Human: Clinical	PRJEB10018
ERR1415529	K. pneumoniae	1	1	1	1	1	1	1	1	1	1	1	1	1	1	1	1	1	1	1	1	1	1	1	Human: Clinical	PRJEB10018
ERR1415533	K. pneumoniae	1	1	1	1	1	1	1	1	1	1	1	1	1	1	1	1	1	1	1	1	1	1	1	Human: Clinical	PRJEB10018
ERR1415535	K. pneumoniae	1	1	1	1	1	1	1	1	1	1	1	1	1	1	1	1	1	1	1	1	1	1	1	Human: Clinical	PRJEB10018
ERR1415538	K. pneumoniae	1	1	1	1	1	1	1	1	1	1	1	1	1	1	1	1	1	1	1	1	1	1	1	Human: Clinical	PRJEB10018
ERR1415539	K. pneumoniae	1	1	1	1	1	1	1	1	1	1	1	1	1	1	1	1	1	1	1	1	1	1	1	Human: Clinical	PRJEB10018
ERR1415540	K. pneumoniae	1	1	1	1	1	1	1	1	1	1	1	1	1	1	1	1	1	1	1	1	1	1	1	Human: Clinical	PRJEB10018
ERR1415542	K. pneumoniae	1	1	1	1	1	1	1	1	1	1	1	1	1	1	1	1	1	1	1	1	1	1	1	Human: Clinical	PRJEB10018
ERR1415548	K. pneumoniae	1	1	1	1	1	1	1	1	1	1	1	1	1	1	1	1	1	1	1	1	1	1	1	Human: Clinical	PRJEB10018
ERR1415549	K. pneumoniae	1	1	1	1	1	1	1	1	1	1	1	1	1	1	1	1	1	1	1	1	1	1	1	Human: Clinical	PRJEB10018
ERR1415552	K. pneumoniae	1	1	1	1	1	1	1	1	1	1	1	1	1	1	1	1	1	1	1	1	1	1	1	Human: Clinical	PRJEB10018
ERR1415554	K. pneumoniae	1	1	1	1	1	1	1	1	1	1	1	1	1	1	1	1	1	1	1	1	1	1	1	Human: Clinical	PRJEB10018
ERR1415555	K. pneumoniae	1	1	1	1	1	1	1	1	1	1	1	1	1	1	1	1	1	1	1	1	1	1	1	Human: Clinical	PRJEB10018
ERR1415556	K. pneumoniae	1	1	1	1	1	1	1	1	1	1	1	1	1	1	1	1	1	1	1	1	1	1	1	Human: Clinical	PRJEB10018
ERR1415562	K. pneumoniae	1	1	1	1	1	1	1	1	1	1	1	1	1	1	1	1	1	1	1	1	1	1	1	Human: Clinical	PRJEB10018
ERR1415564	K. pneumoniae	1	1	1	1	1	1	1	1	1	1	1	1	1	1	1	1	1	1	1	1	1	1	1	Human: Clinical	PRJEB10018
ERR1415565	K. pneumoniae	1	1	1	1	1	1	1	1	1	1	1	1	1	1	1	1	1	1	1	1	1	1	1	Human: Clinical	PRJEB10018
ERR1415569	K. pneumoniae	1	1	1	1	1	1	1	1	1	1	1	1	1	1	1	1	1	1	1	1	1	1	1	Human: Clinical	PRJEB10018
ERR1415570	K. pneumoniae	1	1	1	1	1	1	1	1	1	1	1	1	1	1	1	1	1	1	1	1	1	1	1	Human: Clinical	PRJEB10018
ERR1415571	K. pneumoniae	1	1	1	1	1	1	1	1	1	1	1	1	1	1	1	1	1	1	1	1	1	1	1	Human: Clinical	PRJEB10018
ERR1415573	K. pneumoniae	1	1	1	1	1	1	1	1	1	1	1	1	1	1	1	1	1	1	1	1	1	1	1	Human: Clinical	PRJEB10018
ERR1415574	K. pneumoniae	1	1	1	1	1	1	1	1	1	1	1	1	1	1	1	1	1	1	1	1	1	1	1	Human: Clinical	PRJEB10018
ERR1415578	K. pneumoniae	1	1	1	1	1	1	1	1	1	1	1	1	1	1	1	1	1	1	1	1	1	1	1	Human: Clinical	PRJEB10018
ERR1415580	K. pneumoniae	1	1	1	1	1	1	1	1	1	1	1	1	1	1	1	1	1	1	1	1	1	1	1	Human: Clinical	PRJEB10018
ERR1415582	K. pneumoniae	1	1	1	1	1	1	1	1	1	1	1	1	1	1	1	1	1	1	1	1	1	1	1	Human: Clinical	PRJEB10018
ERR1415583	K. pneumoniae	1	1	1	1	1	1	1	1	1	1	1	1	1	1	1	1	1	1	1	1	1	1	1	Human: Clinical	PRJEB10018
ERR1415584	K. pneumoniae	1	1	1	1	1	1	1	1	1	1	1	1	1	1	1	1	1	1	1	1	1	1	1	Human: Clinical	PRJEB10018
ERR1415585	K. pneumoniae	1	1	1	1	1	1	1	1	1	1	1	1	1	1	1	1	1	1	1	1	1	1	1	Human: Clinical	PRJEB10018
ERR1415586	K. pneumoniae	1	1	1	1	1	1	1	1	1	1	1	1	1	1	1	1	1	1	1	1	1	1	1	Human: Clinical	PRJEB10018
ERR1415587	K. pneumoniae	1	1	1	1	1	1	1	1	1	1	1	1	1	1	1	1	1	1	1	1	1	1	1	Human: Clinical	PRJEB10018
ERR1415588	K. pneumoniae	1	1	1	1	1	1	1	1	1	1	1	1	1	1	1	1	1	1	1	1	1	1	1	Human: Clinical	PRJEB10018
ERR1415590	K. pneumoniae	1	1	1	1	1	1	1	1	1	1	1	1	1	1	1	1	1	1	1	1	1	1	1	Human: Clinical	PRJEB10018
ERR1415592	K. pneumoniae	1	1	1	1	1	1	1	1	1	1	1	1	1	1	1	1	1	1	1	1	1	1	1	Human: Clinical	PRJEB10018
ERR1415593	K. pneumoniae	1	1	1	1	1	1	1	1	1	1	1	1	1	1	1	1	1	1	1	1	1	1	1	Human: Clinical	PRJEB10018
ERR1415594	K. pneumoniae	1	1	1	1	1	1	1	1	1	1	1	1	1	1	1	1	1	1	1	1	1	1	1	Human: Clinical	PRJEB10018
ERR1415599	K. pneumoniae	1	1	1	1	1	1	1	1	1	1	1	1	1	1	1	1	1	1	1	1	1	1	1	Human: Clinical	PRJEB10018
ERR1415600	K. pneumoniae	1	1	1	1	1	1	1	1	1	1	1	1	1	1	1	1	1	1	1	1	1	1	1	Human: Clinical	PRJEB10018
ERR1415601	K. variicola subsp. variicola	1	1	1	1	1	1	1	1	1	1	1	1	1	1	1	1	1	1	1	1	1	1	1	Human: Clinical	PRJEB10018
ERR1415602	K. pneumoniae	1	1	1	1	1	1	1	1	1	1	1	1	1	1	1	1	1	1	1	1	1	1	1	Human: Clinical	PRJEB10018
ERR1415603	K. pneumoniae	1	1	1	1	1	1	1	1	1	1	1	1	1	1	1	1	1	1	1	1	1	1	1	Human: Clinical	PRJEB10018
ERR1415604	K. pneumoniae	1	1	1	1	1	1	1	1	1	1	1	1	1	1	1	1	1	1	1	1	1	1	1	Human: Clinical	PRJEB10018
ERR1415605	K. pneumoniae	1	1	1	1	1	1	1	1	1	1	1	1	1	1	1	1	1	1	1	1	1	1	1	Human: Clinical	PRJEB10018
ERR1415607	K. pneumoniae	1	1	1	1	1	1	1	1	1	1	1	1	1	1	1	1	1	1	1	1	1	1	1	Human: Clinical	PRJEB10018
ERR1415608	K. pneumoniae	1	1	1	1	1	1	1	1	1	1	1	1	1	1	1	1	1	1	1	1	1	1	1	Human: Clinical	PRJEB10018
ERR1415610	K. pneumoniae	1	1	1	1	1	1	1	1	1	1	1	1	1	1	1	1	1	1	1	1	1	1	1	Human: Clinical	PRJEB10018
ERR1415611	K. pneumoniae	1	1	1	1	1	1	1	1	1	1	1	1	1	1	1	1	1	1	1	1	1	1	1	Human: Clinical	PRJEB10018
ERR1415612	K. pneumoniae	1	1	1	1	1	1	1	1	1	1	1	1	1	1	1	1	1	1	1	1	1	1	1	Human: Clinical	PRJEB10018
ERR1415613	K. pneumoniae	1	1	1	1	1	1	1	1	1	1	1	1	1	1	1	1	1	1	1	1	1	1	1	Human: Clinical	PRJEB10018
ERR1415614	K. pneumoniae	1	1	1	1	1	1	1	1	1	1	1	1	1	1	1	1	1	1	1	1	1	1	1	Human: Clinical	PRJEB10018
ERR1415615	K. pneumoniae	1	1	1	1	1	1	1	1	1	1	1	1	1	1	1	1	1	1	1	1	1	1	1	Human: Clinical	PRJEB10018
ERR1415616	K. pneumoniae	1	1	1	1	1	1	1	1	1	1	1	1	1	1	1	1	1	1	1	1	1	1	1	Human: Clinical	PRJEB10018
ERR1415617	K. pneumoniae	1	1	1	1	1	1	1	1	1	1	1	1	1	1	1	1	1	1	1	1	1	1	1	Human: Clinical	PRJEB10018
ERR1415618	K. pneumoniae	1	1	1	1	1	1	1	1	1	1	1	1	1	1	1	1	1	1	1	1	1	1	1	Human: Clinical	PRJEB10018
ERR1415619	K. pneumoniae	1	1	1	1	1	1	1	1	1	1	1	1	1	1	1	1	1	1	1	1	1	1	1	Human: Clinical	PRJEB10018
ERR1415622	K. pneumoniae	1	1	1	1	1	1	1	1	1	1	1	1	1	1	1	1	1	1	1	1	1	1	1	Human: Clinical	PRJEB10018
ERR1415623	K. pneumoniae	1	1	1	1	1	1	1	1	1	1	1	1	1	1	1	1	1	1	1	1	1	1	1	Human: Unknown	PRJEB10018
ERR1415624	K. pneumoniae	1	1	1	1	1	1	1	1	1	1	1	1	1	1	1	1	1	1	1	1	1	1	1	Human: Clinical	PRJEB10018
ERR1415625	K. pneumoniae	1	1	1	1	1	1	1	1	1	1	1	1	1	1	1	1	1	1	1	1	1	1	1	Human: Clinical	PRJEB10018
ERR1415628	K. variicola subsp. variicola	1	1	1	1	1	1	1	1	1	1	1	1	1	1	1	1	1	1	1	1	1	1	1	Human: Clinical	PRJEB10018
ERR1415629	K. pneumoniae	1	1	1	1	1	1	1	1	1	1	1	1	1	1	1	1	1	1	1	1	1	1	1	Human: Clinical	PRJEB10018
ERR1415630	K. pneumoniae	1	1	1	1	1	1	1	1	1	1	1	1	1	1	1	1	1	1	1	1	1	1	1	Human: Clinical	PRJEB10018
ERR1415631	K. pneumoniae	1	1	1	1	1	1	1	1	1	1	1	1	1	1	1	1	1	1	1	1	1	1	1	Human: Clinical	PRJEB10018
ERR1415632	K. pneumoniae	1	1	1	1	1	1	1	1	1	1	1	1	1	1	1	1	1	1	1	1	1	1	1	Human: Clinical	PRJEB10018
ERR1415635	K. pneumoniae	1	1	1	1	1	1	1	1	1	1	1	1	1	1	1	1	1	1	1	1	1	1	1	Human: Clinical	PRJEB10018
ERR1415636	K. pneumoniae	1	1	1	1	1	1	1	1	1	1	1	1	1	1	1	1	1	1	1	1	1	1	1	Human: Clinical	PRJEB10018
ERR1415637	K. pneumoniae	1	1	1	1	1	1	1	1	1	1	1	1	1	1	1	1	1	1	1	1	1	1	1	Human: Clinical	PRJEB10018
ERR1415638	K. pneumoniae	1	1	1	1	1	1	1	1	1	1	1	1	1	1	1	1	1	1	1	1	1	1	1	Human: Clinical	PRJEB10018
ERR1415639	K. pneumoniae	1	1	1	1	1	1	1	1	1	1	1	1	1	1	1	1	1	1	1	1	1	1	1	Human: Clinical	PRJEB10018
ERR1415640	K. pneumoniae	1	1	1	1	1	1	1	1	1	1	1	1	1	1	1	1	1	1	1	1	1	1	1	Human: Clinical	PRJEB10018
ERR1415642	K. pneumoniae	1	1	1	1	1	1	1	1	1	1	1	1	1	1	1	1	1	1	1	1	1	1	1	Human: Clinical	PRJEB10018
ERR1415643	K. pneumoniae	1	1	1	1	1	1	1	1	1	1	1	1	1	1	1	1	1	1	1	1	1	1	1	Human: Clinical	PRJEB10018
ERR1415644	K. pneumoniae	1	1	1	1	1	1	1	1	1	1	1	1	1	1	1	1	1	1	1	1	1	1	1	Human: Clinical	PRJEB10018
ERR1415645	K. pneumoniae	1	1	1	1	1	1	1	1	1	1	1	1	1	1	1	1	1	1	1	1	1	1	1	Human: Clinical	PRJEB10018
ERR1415648	K. pneumoniae	1	1	1	1	1	1	1	1	1	1	1	1	1	1	1	1	1	1	1	1	1	1	1	Human: Clinical	PRJEB10018
ERR1415651	K. pneumoniae	1	1	1	1	1	1	1	1	1	1	1	1	1	1	1	1	1	1	1	1	1	1	1	Human: Clinical	PRJEB10018
ERR1415656	K. pneumoniae	1	1	1	1	1	1	1	1	1	1	1	1	1	1	1	1	1	1	1	1	1	1	1	Human: Clinical	PRJEB10018
ERR1415660	K. pneumoniae	1	1	1	1	1	1	1	1	1	1	1	1	1	1	1	1	1	1	1	1	1	1	1	Human: Clinical	PRJEB10018
ERR1415663	K. pneumoniae	1	1	1	1	1	1	1	1	1	1	1	1	1	1	1	1	1	1	1	1	1	1	1	Human: Clinical	PRJEB10018
ERR1415665	K. pneumoniae	1	1	1	1	1	1	1	1	1	1	1	1	1	1	1	1	1	1	1	1	1	1	1	Human: Clinical	PRJEB10018
ERR1415668	K. pneumoniae	1	1	1	1	1	1	1	1	1	1	1	1	1	1	1	1	1	1	1	1	1	1	1	Human: Clinical	PRJEB10018
ERR1415669	K. pneumoniae	1	1	1	1	1	1	1	1	1	1	1	1	1	1	1	1	1	1	1	1	1	1	1	Human: Clinical	PRJEB10018
ERR1415670	K. pneumoniae	1	1	1	1	1	1	1	1	1	1	1	1	1	1	1	1	1	1	1	1	1	1	1	Human: Clinical	PRJEB10018
ERR1415671	K. pneumoniae	1	1	1	1	1	1	1	1	1	1	1	1	1	1	1	1	1	1	1	1	1	1	1	Human: Clinical	PRJEB10018
ERR1415672	K. pneumoniae	1	1	1	1	1	1	1	1	1	1	1	1	1	1	1	1	1	1	1	1	1	1	1	Human: Clinical	PRJEB10018
ERR1415673	K. pneumoniae	1	1	1	1	1	1	1	1	1	1	1	1	1	1	1	1	1	1	1	1	1	1	1	Human: Clinical	PRJEB10018
ERR1415674	K. pneumoniae	1	1	1	1	1	1	1	1	1	1	1	1	1	1	1	1	1	1	1	1	1	1	1	Human: Clinical	PRJEB10018
ERR1415677	K. pneumoniae	1	1	1	1	1	1	1	1	1	1	1	1	1	1	1	1	1	1	1	1	1	1	1	Human: Clinical	PRJEB10018
ERR1415678	K. pneumoniae	1	1	1	1	1	1	1	1	1	1	1	1	1	1	1	1	1	1	1	1	1	1	1	Human: Clinical	PRJEB10018
ERR1415680	K. pneumoniae	1	1	1	1	1	1	1	1	1	1	1	1	1	1	1	1	1	1	1	1	1	1	1	Human: Clinical	PRJEB10018
ERR1415682	K. pneumoniae	1	1	1	1	1	1	1	1	1	1	1	1	1	1	1	1	1	1	1	1	1	1	1	Human: Clinical	PRJEB10018
ERR1415683	K. pneumoniae	1	1	1	1	1	1	1	1	1	1	1	1	1	1	1	1	1	1	1	1	1	1	1	Human: Clinical	PRJEB10018
ERR1415684	K. pneumoniae	1	1	1	1	1	1	1	1	1	1	1	1	1	1	1	1	1	1	1	1	1	1	1	Human: Clinical	PRJEB10018
ERR1415685	K. pneumoniae	1	1	1	1	1	1	1	1	1	1	1	1	1	1	1	1	1	1	1	1	1	1	1	Human: Clinical	PRJEB10018
ERR1415687	K. pneumoniae	1	1	1	1	1	1	1	1	1	1	1	1	1	1	1	1	1	1	1	1	1	1	1	Human: Clinical	PRJEB10018
ERR1415689	K. pneumoniae	1	1	1	1	1	1	1	1	1	1	1	1	1	1	1	1	1	1	1	1	1	1	1	Human: Clinical	PRJEB10018
ERR1415692	K. pneumoniae	1	1	1	1	1	1	1	1	1	1	1	1	1	1	1	1	1	1	1	1	1	1	1	Human: Clinical	PRJEB10018
ERR1415693	K. pneumoniae	1	1	1	1	1	1	1	1	1	1	1	1	1	1	1	1	1	1	1	1	1	1	1	Human: Clinical	PRJEB10018
ERR1415700	K. pneumoniae	1	1	1	1	1	1	1	1	1	1	1	1	1	1	1	1	1	1	1	1	1	1	1	Human: Clinical	PRJEB10018
ERR1415704	K. pneumoniae	1	1	1	1	1	1	1	1	1	1	1	1	1	1	1	1	1	1	1	1	1	1	1	Human: Clinical	PRJEB10018
ERR1415705	K. pneumoniae	1	1	1	1	1	1	1	1	1	1	1	1	1	1	1	1	1	1	1	1	1	1	1	Human: Clinical	PRJEB10018
ERR1415706	K. pneumoniae	1	1	1	1	1	1	1	1	1	1	1	1	1	1	1	1	1	1	1	1	1	1	1	Human: Clinical	PRJEB10018
ERR1415707	K. pneumoniae	1	1	1	1	1	1	1	1	1	1	1	1	1	1	1	1	1	1	1	1	1	1	1	Human: Clinical	PRJEB10018
ERR1415708	K. pneumoniae	1	1	1	1	1	1	1	1	1	1	1	1	1	1	1	1	1	1	1	1	1	1	1	Human: Clinical	PRJEB10018
ERR1415709	K. pneumoniae	1	1	1	1	1	1	1	1	1	1	1	1	1	1	1	1	1	1	1	1	1	1	1	Human: Clinical	PRJEB10018
ERR1415710	K. pneumoniae	1	1	1	1	1	1	1	1	1	1	1	1	1	1	1	1	1	1	1	1	1	1	1	Human: Clinical	PRJEB10018
ERR1415711	K. pneumoniae	1	1	1	1	1	1	1	1	1	1	1	1	1	1	1	1	1	1	1	1	1	1	1	Human: Clinical	PRJEB10018
ERR1415712	K. pneumoniae	1	1	1	1	1	1	1	1	1	1	1	1	1	1	1	1	1	1	1	1	1	1	1	Human: Clinical	PRJEB10018
ERR1415713	K. pneumoniae	1	1	1	1	1	1	1	1	1	1	1	1	1	1	1	1	1	1	1	1	1	1	1	Human: Clinical	PRJEB10018
ERR1415714	K. pneumoniae	1	1	1	1	1	1	1	1	1	1	1	1	1	1	1	1	1	1	1	1	1	1	1	Human: Clinical	PRJEB10018
ERR1415715	K. pneumoniae	1	1	1	1	1	1	1	1	1	1	1	1	1	1	1	1	1	1	1	1	1	1	1	Human: Clinical	PRJEB10018
ERR1415716	K. pneumoniae	1	1	1	1	1	1	1	1	1	1	1	1	1	1	1	1	1	1	1	1	1	1	1	Human: Clinical	PRJEB10018
ERR1415718	K. pneumoniae	1	1	1	1	1	1	1	1	1	1	1	1	1	1	1	1	1	1	1	1	1	1	1	Human: Clinical	PRJEB10018
ERR1415720	K. pneumoniae	1	1	1	1	1	1	1	1	1	1	1	1	1	1	1	1	1	1	1	1	1	1	1	Human: Clinical	PRJEB10018
ERR1415721	K. pneumoniae	1	1	1	1	1	1	1	1	1	1	1	1	1	1	1	1	1	1	1	1	1	1	1	Human: Clinical	PRJEB10018
ERR1415723	K. pneumoniae	1	1	1	1	1	1	1	1	1	1	1	1	1	1	1	1	1	1	1	1	1	1	1	Human: Clinical	PRJEB10018
ERR1415724	K. pneumoniae	1	1	1	1	1	1	1	1	1	1	1	1	1	1	1	1	1	1	1	1	1	1	1	Human: Clinical	PRJEB10018
ERR1415726	K. pneumoniae	1	1	1	1	1	1	1	1	1	1	1	1	1	1	1	1	1	1	1	1	1	1	1	Human: Clinical	PRJEB10018
ERR1415727	K. pneumoniae	1	1	1	1	1	1	1	1	1	1	1	1	1	1	1	1	1	1	1	1	1	1	1	Human: Clinical	PRJEB10018
ERR1415728	K. pneumoniae	1	1	1	1	1	1	1	1	1	1	1	1	1	1	1	1	1	1	1	1	1	1	1	Human: Clinical	PRJEB10018
ERR1415731	K. pneumoniae	1	1	1	1	1	1	1	1	1	1	1	1	1	1	1	1	1	1	1	1	1	1	1	Human: Clinical	PRJEB10018
ERR1415732	K. pneumoniae	1	1	1	1	1	1	1	1	1	1	1	1	1	1	1	1	1	1	1	1	1	1	1	Human: Clinical	PRJEB10018
ERR1415733	K. pneumoniae	1	1	1	1	1	1	1	1	1	1	1	1	1	1	1	1	1	1	1	1	1	1	1	Human: Clinical	PRJEB10018
ERR1415734	K. pneumoniae	1	1	1	1	1	1	1	1	1	1	1	1	1	1	1	1	1	1	1	1	1	1	1	Human: Clinical	PRJEB10018
ERR1415735	K. pneumoniae	1	1	1	1	1	1	1	1	1	1	1	1	1	1	1	1	1	1	1	1	1	1	1	Human: Clinical	PRJEB10018
ERR1415736	K. variicola subsp. variicola	0	1	1	1	1	1	1	1	1	1	1	1	1	1	1	1	1	1	1	1	1	1	1	Human: Clinical	PRJEB10018
ERR1415737	K. pneumoniae	1	1	1	1	1	1	1	1	1	1	1	1	1	1	1	1	1	1	1	1	1	1	1	Human: Clinical	PRJEB10018
ERR1415738	K. pneumoniae	1	1	1	1	1	1	1	1	1	1	1	1	1	1	1	1	1	1	1	1	1	1	1	Human: Clinical	PRJEB10018
ERR1415739	K. pneumoniae	1	1	1	1	1	1	1	1	1	1	1	1	1	1	1	1	1	1	1	1	1	1	1	Human: Clinical	PRJEB10018
ERR1415740	K. pneumoniae	1	1	1	1	1	1	1	1	1	1	1	1	1	1	1	1	1	1	1	1	1	1	1	Human: Clinical	PRJEB10018
ERR1415741	K. pneumoniae	1	1	1	1	1	1	1	1	1	1	1	1	1	1	1	1	1	1	1	1	1	1	1	Human: Clinical	PRJEB10018
ERR1415744	K. pneumoniae	1	1	1	1	1	1	1	1	1	1	1	1	1	1	1	1	1	1	1	1	1	1	1	Human: Clinical	PRJEB10018
ERR1415747	K. pneumoniae	1	1	1	1	1	1	1	1	1	1	1	1	1	1	1	1	1	1	1	1	1	1	1	Human: Clinical	PRJEB10018
ERR1415748	K. pneumoniae	1	1	1	1	1	1	1	1	1	1	1	1	1	1	1	1	1	1	1	1	1	1	1	Human: Clinical	PRJEB10018
ERR1415749	K. pneumoniae	1	1	1	1	1	1	1	1	1	1	1	1	1	1	1	1	1	1	1	1	1	1	1	Human: Clinical	PRJEB10018
ERR1415750	K. pneumoniae	1	1	1	1	1	1	1	1	1	1	1	1	1	1	1	1	1	1	1	1	1	1	1	Human: Clinical	PRJEB10018
ERR1415751	K. pneumoniae	1	1	1	1	1	1	1	1	1	1	1	1	1	1	1	1	1	1	1	1	1	1	1	Human: Clinical	PRJEB10018
ERR1415752	K. pneumoniae	1	1	1	1	1	1	1	1	1	1	1	1	1	1	1	1	1	1	1	1	1	1	1	Human: Clinical	PRJEB10018
ERR1415754	K. pneumoniae	1	1	1	1	1	1	1	1	1	1	1	1	1	1	1	1	1	1	1	1	1	1	1	Human: Clinical	PRJEB10018
ERR1415755	K. pneumoniae	1	1	1	1	1	1	1	1	1	1	1	1	1	1	1	1	1	1	1	1	1	1	1	Human: Clinical	PRJEB10018
ERR1415756	K. pneumoniae	1	1	1	1	1	1	1	1	1	1	1	1	1	1	1	1	1	1	1	1	1	1	1	Human: Clinical	PRJEB10018
ERR1415758	K. pneumoniae	1	1	1	1	1	1	1	1	1	1	1	1	1	1	1	1	1	1	1	1	1	1	1	Human: Clinical	PRJEB10018
ERR1415761	K. pneumoniae	1	1	1	1	1	1	1	1	1	1	1	1	1	1	1	1	1	1	1	1	1	1	1	Human: Clinical	PRJEB10018
ERR1415763	K. pneumoniae	1	1	1	1	1	1	1	1	1	1	1	1	1	1	1	1	1	1	1	1	1	1	1	Human: Clinical	PRJEB10018
ERR1415766	K. pneumoniae	1	1	1	1	1	1	1	1	1	1	1	1	1	1	1	1	1	1	1	1	1	1	1	Human: Clinical	PRJEB10018
ERR1415768	K. pneumoniae	1	1	1	1	1	1	1	1	1	1	1	1	1	1	1	1	1	1	1	1	1	1	1	Human: Clinical	PRJEB10018
ERR1415769	K. pneumoniae	1	1	1	1	1	1	1	1	1	1	1	1	1	1	1	1	1	1	1	1	1	1	1	Human: Clinical	PRJEB10018
ERR1415771	K. pneumoniae	1	1	1	1	1	1	1	1	1	1	1	1	1	1	1	1	1	1	1	1	1	1	1	Human: Clinical	PRJEB10018
ERR1415773	K. pneumoniae	1	1	1	1	1	1	1	1	1	1	1	1	1	1	1	1	1	1	1	1	1	1	1	Human: Clinical	PRJEB10018
ERR1415774	K. pneumoniae	1	1	1	1	1	1	1	1	1	1	1	1	1	1	1	1	1	1	1	1	1	1	1	Human: Clinical	PRJEB10018
ERR1415775	K. pneumoniae	1	1	1	1	1	1	1	1	1	1	1	1	1	1	1	1	1	1	1	1	1	1	1	Human: Clinical	PRJEB10018
ERR1415776	K. pneumoniae	1	1	1	1	1	1	1	1	1	1	1	1	1	1	1	1	1	1	1	1	1	1	1	Human: Clinical	PRJEB10018
ERR1415777	K. pneumoniae	1	1	1	1	1	1	1	1	1	1	1	1	1	1	1	1	1	1	1	1	1	1	1	Human: Clinical	PRJEB10018
ERR1415778	K. pneumoniae	1	1	1	1	1	1	1	1	1	1	1	1	1	1	0	1	1	1	1	1	1	1	1	Human: Clinical	PRJEB10018
ERR1415779	K. pneumoniae	1	1	1	1	1	1	1	1	1	1	1	1	1	1	1	1	1	1	1	1	1	1	1	Human: Clinical	PRJEB10018
ERR1415780	K. pneumoniae	1	1	1	1	1	1	1	1	1	1	1	1	1	1	1	1	1	1	1	1	1	1	1	Human: Clinical	PRJEB10018
ERR1415782	K. pneumoniae	1	1	1	1	1	1	1	1	1	1	1	1	1	1	1	1	1	1	1	1	1	1	1	Human: Clinical	PRJEB10018
ERR1415784	K. pneumoniae	1	1	1	1	1	1	1	1	1	1	1	1	1	1	1	1	1	1	1	1	1	1	1	Human: Clinical	PRJEB10018
ERR1415785	K. pneumoniae	1	1	1	1	1	1	1	1	1	1	1	1	1	1	1	1	1	1	1	1	1	1	1	Human: Clinical	PRJEB10018
ERR1415786	K. pneumoniae	1	1	1	1	1	1	1	1	1	1	1	1	1	1	1	1	1	1	1	1	1	1	1	Human: Clinical	PRJEB10018
ERR1415789	K. pneumoniae	1	1	1	1	1	1	1	1	1	1	1	1	1	1	1	1	1	1	1	1	1	1	1	Human: Clinical	PRJEB10018
ERR1415790	K. pneumoniae	1	1	1	1	1	1	1	1	1	1	1	1	1	1	1	1	1	1	1	1	1	1	1	Human: Clinical	PRJEB10018
ERR1415791	K. variicola subsp. variicola	1	1	1	1	1	1	1	1	1	1	1	1	1	1	1	1	1	1	1	1	1	1	1	Human: Clinical	PRJEB10018
ERR1415797	K. pneumoniae	1	1	1	1	1	1	1	1	1	1	1	1	1	1	1	1	1	1	1	1	1	1	1	Human: Clinical	PRJEB10018
ERR1415798	K. pneumoniae	1	1	1	1	1	1	1	1	1	1	1	1	1	1	1	1	1	1	1	1	1	1	1	Human: Clinical	PRJEB10018
ERR1415799	K. pneumoniae	1	1	1	1	1	1	1	1	1	1	1	1	1	1	1	1	1	1	1	1	1	1	1	Human: Clinical	PRJEB10018
ERR1415801	K. pneumoniae	1	1	1	1	1	1	1	1	1	1	1	1	1	1	1	1	1	1	1	1	1	1	1	Human: Clinical	PRJEB10018
ERR1415802	K. pneumoniae	1	1	1	1	1	1	1	1	1	1	1	1	1	1	1	1	1	1	1	1	1	1	1	Human: Clinical	PRJEB10018
ERR1415803	K. pneumoniae	1	1	1	1	1	1	1	1	1	1	1	1	1	1	1	1	1	1	1	1	1	1	1	Human: Clinical	PRJEB10018
ERR1415805	K. pneumoniae	1	1	1	1	1	1	1	1	1	1	1	1	1	1	1	1	1	1	1	1	1	1	1	Human: Clinical	PRJEB10018
ERR1415807	K. pneumoniae	1	1	1	1	1	1	1	1	1	1	1	1	1	1	1	1	1	1	1	1	1	1	1	Human: Clinical	PRJEB10018
ERR1415809	K. pneumoniae	1	1	1	1	1	1	1	1	1	1	1	1	1	1	1	1	1	1	1	1	1	1	1	Human: Clinical	PRJEB10018
ERR1415814	K. pneumoniae	1	1	1	1	1	1	1	1	1	1	1	1	1	1	1	1	1	1	1	1	1	1	1	Human: Clinical	PRJEB10018
ERR1415815	K. pneumoniae	1	1	1	1	1	1	1	1	1	1	1	1	1	1	1	1	1	1	1	1	1	1	1	Human: Clinical	PRJEB10018
ERR1415817	K. variicola subsp. variicola	1	1	1	1	1	1	1	1	1	1	1	1	1	1	1	1	1	1	1	1	1	1	1	Human: Clinical	PRJEB10018
ERR1415819	K. pneumoniae	1	1	1	1	1	1	1	1	1	1	1	1	1	1	1	1	1	1	1	1	1	1	1	Human: Clinical	PRJEB10018
ERR1415820	K. pneumoniae	1	1	1	1	1	1	1	1	1	1	1	1	1	1	1	1	1	1	1	1	1	1	1	Human: Clinical	PRJEB10018
ERR1415822	K. pneumoniae	1	1	1	1	1	1	1	1	1	1	1	1	1	1	1	1	1	1	1	1	1	1	1	Human: Clinical	PRJEB10018
ERR1415824	K. pneumoniae	1	1	1	1	1	1	1	1	1	1	1	1	1	1	1	1	1	1	1	1	1	1	1	Human: Clinical	PRJEB10018
ERR1514846	K. pneumoniae	1	1	1	1	1	1	1	1	1	1	1	1	1	1	1	1	1	1	1	1	1	1	1	Human: Clinical	PRJEB10018
ERR1514848	K. pneumoniae	1	1	1	1	1	1	1	1	1	1	1	1	1	1	1	1	1	1	1	1	1	1	1	Human: Clinical	PRJEB10018
ERR1514849	K. pneumoniae	1	1	1	1	1	1	1	1	1	1	1	1	1	1	1	1	1	1	1	1	1	1	1	Human: Clinical	PRJEB10018
ERR1514850	K. pneumoniae	1	1	1	1	1	1	1	1	1	1	1	1	1	1	1	1	1	1	1	1	1	1	1	Human: Clinical	PRJEB10018
ERR1514851	K. pneumoniae	1	1	1	1	1	1	1	1	1	1	1	1	1	1	1	1	1	1	1	1	1	1	1	Human: Clinical	PRJEB10018
ERR1514852	K. pneumoniae	1	1	1	1	1	1	1	1	1	1	1	1	1	1	1	1	1	1	1	1	1	1	1	Human: Clinical	PRJEB10018
ERR1514853	K. variicola subsp. variicola	1	1	1	1	1	1	1	1	1	1	1	1	1	1	1	1	1	1	1	1	1	1	1	Human: Clinical	PRJEB10018
ERR1514854	K. pneumoniae	1	1	1	1	1	1	1	1	1	1	1	1	1	1	1	1	1	1	1	1	1	1	1	Human: Clinical	PRJEB10018
ERR1514855	K. pneumoniae	1	1	1	1	1	1	1	1	1	1	1	1	1	1	1	1	1	1	1	1	1	1	1	Human: Clinical	PRJEB10018
ERR1514856	K. variicola subsp. variicola	0	1	1	1	1	1	1	1	1	1	1	1	1	1	1	1	1	1	1	1	1	1	1	Human: Clinical	PRJEB10018
ERR1514857	K. pneumoniae	1	1	1	1	1	1	1	1	1	1	1	1	1	1	1	1	1	1	1	1	1	1	1	Human: Clinical	PRJEB10018
ERR1514858	K. pneumoniae	1	1	1	1	1	1	1	1	1	1	1	1	1	1	1	1	1	1	1	1	1	1	1	Human: Clinical	PRJEB10018
ERR1514859	K. pneumoniae	1	1	1	1	1	1	1	1	1	1	1	1	1	1	1	1	1	1	1	1	1	1	1	Human: Clinical	PRJEB10018
ERR1514860	K. pneumoniae	1	1	1	1	1	1	1	1	1	1	1	1	1	1	1	1	1	1	1	1	1	1	1	Human: Clinical	PRJEB10018
ERR1514862	K. pneumoniae	1	1	1	1	1	1	1	1	1	1	1	1	1	1	1	1	1	1	1	1	1	1	1	Human: Clinical	PRJEB10018
ERR1514864	K. pneumoniae	1	1	1	1	1	1	1	1	1	1	1	1	1	1	1	1	1	1	1	1	1	1	1	Human: Clinical	PRJEB10018
ERR1514865	K. pneumoniae	1	1	1	1	1	1	1	1	1	1	1	1	1	1	1	1	1	1	1	1	1	1	1	Human: Clinical	PRJEB10018
ERR1514866	K. pneumoniae	1	1	1	1	1	1	1	1	1	1	1	1	1	1	1	1	1	1	1	1	1	1	1	Human: Clinical	PRJEB10018
ERR1514867	K. pneumoniae	1	1	1	1	1	1	1	1	1	1	1	1	1	1	1	1	1	1	1	1	1	1	1	Human: Clinical	PRJEB10018
ERR1514870	K. pneumoniae	1	1	1	1	1	1	1	1	1	1	1	1	1	1	1	1	1	1	1	1	1	1	1	Human: Clinical	PRJEB10018
ERR1514871	K. pneumoniae	1	1	1	1	1	1	1	1	1	1	1	1	1	1	1	1	1	1	1	1	1	1	1	Human: Clinical	PRJEB10018
ERR1514872	K. pneumoniae	1	1	1	1	1	1	1	1	1	1	1	1	1	1	1	1	1	1	1	1	1	1	1	Human: Clinical	PRJEB10018
ERR1514873	K. pneumoniae	1	1	1	1	1	1	1	1	1	1	1	1	1	1	1	1	1	1	1	1	1	1	1	Human: Clinical	PRJEB10018
ERR1514874	K. pneumoniae	1	1	1	1	1	1	1	1	1	1	1	1	1	1	1	1	1	1	1	1	1	1	1	Human: Clinical	PRJEB10018
ERR1514876	K. pneumoniae	1	1	1	1	1	1	1	1	1	1	1	1	1	1	1	1	1	1	1	1	1	1	1	Human: Clinical	PRJEB10018
ERR1514877	K. pneumoniae	1	1	1	1	1	1	1	1	1	1	1	1	1	1	1	1	1	1	1	1	1	1	1	Human: Clinical	PRJEB10018
ERR1514882	K. pneumoniae	1	1	1	1	1	1	1	1	1	1	1	1	1	1	1	1	1	1	1	1	1	1	1	Human: Clinical	PRJEB10018
ERR1514884	K. pneumoniae	1	1	1	1	1	1	1	1	1	1	1	1	1	1	1	1	1	1	1	1	1	1	1	Human: Clinical	PRJEB10018
ERR1514885	K. pneumoniae	1	1	1	1	1	1	1	1	1	1	1	1	1	1	1	1	1	1	1	1	1	1	1	Human: Clinical	PRJEB10018
ERR1514886	K. pneumoniae	1	1	1	1	1	1	1	1	1	1	1	1	1	1	1	1	1	1	1	1	1	1	1	Human: Clinical	PRJEB10018
ERR1514890	K. pneumoniae	1	1	1	1	1	1	1	1	1	1	1	1	1	1	1	1	1	1	1	1	1	1	1	Human: Clinical	PRJEB10018
ERR1514892	K. pneumoniae	1	1	1	1	1	1	1	1	1	1	1	1	1	1	1	1	1	1	1	1	1	1	1	Human: Clinical	PRJEB10018
ERR1514895	K. pneumoniae	1	1	1	1	1	1	1	1	1	1	1	1	1	1	1	1	1	1	1	1	1	1	1	Human: Clinical	PRJEB10018
ERR1514896	K. pneumoniae	1	1	1	1	1	1	1	1	1	1	1	1	1	1	1	1	1	1	1	1	1	1	1	Human: Clinical	PRJEB10018
ERR1514897	K. pneumoniae	1	1	1	1	1	1	1	1	1	1	1	1	1	1	1	1	1	1	1	1	1	1	1	Human: Clinical	PRJEB10018
ERR1514898	K. pneumoniae	1	1	1	1	1	1	1	1	1	1	1	1	1	1	1	1	1	1	1	1	1	1	1	Human: Clinical	PRJEB10018
ERR1514899	K. pneumoniae	1	1	1	1	1	1	1	1	1	1	1	1	1	1	1	1	1	1	1	1	1	1	1	Human: Clinical	PRJEB10018
ERR1514901	K. pneumoniae	1	1	1	1	1	1	1	1	1	1	1	1	1	1	1	1	1	1	1	1	1	1	1	Human: Clinical	PRJEB10018
ERR1514902	K. pneumoniae	1	1	1	1	1	1	1	1	1	1	1	1	1	1	1	1	1	1	1	1	1	1	1	Human: Clinical	PRJEB10018
ERR1514904	K. pneumoniae	1	1	1	1	1	1	1	1	1	1	1	1	1	1	1	1	1	1	1	1	1	1	1	Human: Clinical	PRJEB10018
ERR1514906	K. pneumoniae	1	1	1	1	1	1	1	1	1	1	1	1	1	1	1	1	1	1	1	1	1	1	1	Human: Clinical	PRJEB10018
ERR1514909	K. pneumoniae	1	1	1	1	1	1	1	1	1	1	1	1	1	1	1	1	1	1	1	1	1	1	1	Human: Clinical	PRJEB10018
ERR1514911	K. pneumoniae	1	1	1	1	1	1	1	1	1	1	1	1	1	1	1	1	1	1	1	1	1	1	1	Human: Clinical	PRJEB10018
ERR1514912	K. pneumoniae	1	1	1	1	1	1	1	1	1	1	1	1	1	1	1	1	1	1	1	1	1	1	1	Human: Clinical	PRJEB10018
ERR1514913	K. pneumoniae	1	1	1	1	1	1	1	1	1	1	1	1	1	1	1	1	1	1	1	1	1	1	1	Human: Clinical	PRJEB10018
ERR1514918	K. pneumoniae	1	1	1	1	1	1	1	1	1	1	1	1	1	1	1	1	1	1	1	1	1	1	1	Human: Clinical	PRJEB10018
ERR1514919	K. pneumoniae	1	1	1	1	1	1	1	1	1	1	1	1	1	1	1	1	1	1	1	1	1	1	1	Human: Clinical	PRJEB10018
ERR1514920	K. pneumoniae	1	1	1	1	1	1	1	1	1	1	1	1	1	1	1	1	1	1	1	1	1	1	1	Human: Clinical	PRJEB10018
ERR1514921	K. pneumoniae	1	1	1	1	1	1	1	1	1	1	1	1	1	1	1	1	1	1	1	1	1	1	1	Human: Clinical	PRJEB10018
ERR1514922	K. variicola subsp. variicola	1	1	1	1	1	1	1	1	1	1	1	1	1	1	1	1	1	1	1	1	1	1	1	Human: Clinical	PRJEB10018
ERR1514923	K. pneumoniae	1	1	1	1	1	1	1	1	1	1	1	1	1	1	1	1	1	1	1	1	1	1	1	Human: Clinical	PRJEB10018
ERR1514924	K. pneumoniae	1	1	1	1	1	1	1	1	1	1	1	1	1	1	1	1	1	1	1	1	1	1	1	Human: Clinical	PRJEB10018
ERR1514925	K. pneumoniae	1	1	1	1	1	1	1	1	1	1	1	1	1	1	1	1	1	1	1	1	1	1	1	Human: Clinical	PRJEB10018
ERR1514926	K. pneumoniae	1	1	1	1	1	1	1	1	1	1	1	1	1	1	1	1	1	1	1	1	1	1	1	Human: Clinical	PRJEB10018
ERR1514927	K. pneumoniae	1	1	1	1	1	1	1	1	1	1	1	1	1	1	1	1	1	1	1	1	1	1	1	Human: Clinical	PRJEB10018
ERR1514928	K. pneumoniae	1	1	1	1	1	1	1	1	1	1	1	1	1	1	1	1	1	1	1	1	1	1	1	Human: Clinical	PRJEB10018
ERR1514929	K. pneumoniae	1	1	1	1	1	1	1	1	1	1	1	1	1	1	1	1	1	1	1	1	1	1	1	Human: Clinical	PRJEB10018
ERR1514934	K. pneumoniae	1	1	1	1	1	1	1	1	1	1	1	1	1	1	1	1	1	1	1	1	1	1	1	Human: Clinical	PRJEB10018
ERR1514937	K. pneumoniae	1	1	1	1	1	1	1	1	1	1	1	1	1	1	1	1	1	1	1	1	1	1	1	Human: Clinical	PRJEB10018
ERR1514938	K. pneumoniae	1	1	1	1	1	1	1	1	1	1	1	1	1	1	1	1	1	1	1	1	1	1	1	Human: Clinical	PRJEB10018
ERR1514944	K. pneumoniae	1	1	1	1	1	1	1	1	1	1	1	1	1	1	1	1	1	1	1	1	1	1	1	Human: Unknown	PRJEB10018
ERR1514950	K. pneumoniae	1	1	1	1	1	1	1	1	1	1	1	1	1	1	1	1	1	1	1	1	1	1	1	Human: Clinical	PRJEB10018
ERR1514951	K. pneumoniae	1	1	1	1	1	1	1	1	1	1	1	1	1	1	1	1	1	1	1	1	1	1	1	Human: Clinical	PRJEB10018
ERR1514952	K. pneumoniae	1	1	1	1	1	1	1	1	1	1	1	1	1	1	1	1	1	1	1	1	1	1	1	Human: Clinical	PRJEB10018
ERR1514955	K. pneumoniae	1	1	1	1	1	1	1	1	1	1	1	1	1	1	1	1	1	1	1	1	1	1	1	Human: Clinical	PRJEB10018
ERR1514956	K. variicola subsp. variicola	1	1	1	1	1	1	1	1	1	1	1	1	1	1	1	1	1	1	1	1	1	1	1	Human: Clinical	PRJEB10018
ERR1514959	K. pneumoniae	1	1	1	1	1	1	1	1	1	1	1	1	1	1	1	1	1	1	1	1	1	1	1	Human: Clinical	PRJEB10018
ERR1514960	K. pneumoniae	1	1	1	1	1	1	1	1	1	1	1	1	1	1	1	1	1	1	1	1	1	1	1	Human: Clinical	PRJEB10018
ERR1514961	K. pneumoniae	1	1	1	1	1	1	1	1	1	1	1	1	1	1	1	1	1	1	1	1	1	1	1	Human: Clinical	PRJEB10018
ERR1514963	K. variicola subsp. variicola	1	1	1	1	1	1	1	1	1	1	1	1	1	1	1	1	1	1	1	1	1	1	1	Human: Clinical	PRJEB10018
ERR1514964	K. pneumoniae	1	1	1	1	1	1	1	1	1	1	1	1	1	1	1	1	1	1	1	1	1	1	1	Human: Clinical	PRJEB10018
ERR1514966	K. pneumoniae	1	1	1	1	1	1	1	1	1	1	1	1	1	1	1	1	1	1	1	1	1	1	1	Human: Clinical	PRJEB10018
ERR1514971	K. pneumoniae	1	1	1	1	1	1	1	1	1	1	1	1	1	1	1	1	1	1	1	1	1	1	1	Human: Clinical	PRJEB10018
ERR1514973	K. pneumoniae	1	1	1	1	1	1	1	1	1	1	1	1	1	1	1	1	1	1	1	1	1	1	1	Human: Clinical	PRJEB10018
ERR1514979	K. pneumoniae	1	1	1	1	1	1	1	1	1	1	1	1	1	1	1	1	1	1	1	1	1	1	1	Human: Clinical	PRJEB10018
ERR1514981	K. pneumoniae	1	1	1	1	1	1	1	1	1	1	1	1	1	1	1	1	1	1	1	1	1	1	1	Human: Clinical	PRJEB10018
ERR1514982	K. pneumoniae	1	1	1	1	1	1	1	1	1	1	1	1	1	1	1	1	1	1	1	1	1	1	1	Human: Clinical	PRJEB10018
ERR1514984	K. pneumoniae	1	1	1	1	1	1	1	1	1	1	1	1	1	1	1	1	1	1	1	1	1	1	1	Human: Clinical	PRJEB10018
ERR1514985	K. pneumoniae	1	1	1	1	1	1	1	1	1	1	1	1	1	1	1	1	1	1	1	1	1	1	1	Human: Clinical	PRJEB10018
ERR1514987	K. pneumoniae	1	1	1	1	1	1	1	1	1	1	1	1	1	1	1	1	1	1	1	1	1	1	1	Human: Clinical	PRJEB10018
ERR1514989	K. pneumoniae	1	1	1	1	1	1	1	1	1	1	1	1	1	1	1	1	1	1	1	1	1	1	1	Human: Clinical	PRJEB10018
ERR1514990	K. pneumoniae	1	1	1	1	1	1	1	1	1	1	1	1	1	1	1	1	1	1	1	1	1	1	1	Human: Clinical	PRJEB10018
ERR1514992	K. pneumoniae	1	1	1	1	1	1	1	1	1	1	1	1	1	1	1	1	1	1	1	1	1	1	1	Human: Clinical	PRJEB10018
ERR1514995	K. pneumoniae	1	1	1	1	1	1	1	1	1	1	1	1	1	1	1	1	1	1	1	1	1	1	1	Human: Clinical	PRJEB10018
ERR1514998	K. pneumoniae	1	1	1	1	1	1	1	1	1	1	1	1	1	1	1	1	1	1	1	1	1	1	1	Human: Clinical	PRJEB10018
ERR1514999	K. pneumoniae	1	1	1	1	1	1	1	1	1	1	1	1	1	1	1	1	1	1	1	1	1	1	1	Human: Clinical	PRJEB10018
ERR1515000	K. pneumoniae	1	1	1	1	1	1	1	1	1	1	1	1	1	1	1	1	1	1	1	1	1	1	1	Human: Clinical	PRJEB10018
ERR1515001	K. pneumoniae	1	1	1	1	1	1	1	1	1	1	1	1	1	1	1	1	1	1	1	1	1	1	1	Human: Clinical	PRJEB10018
ERR1515003	K. pneumoniae	1	1	1	1	1	1	1	1	1	1	1	1	1	1	1	1	1	1	1	1	1	1	1	Human: Clinical	PRJEB10018
ERR1541259	K. pneumoniae	1	1	1	1	1	1	1	1	1	1	1	1	1	1	1	1	1	1	1	1	1	1	1	Human: Clinical	PRJEB10018
ERR1541260	K. pneumoniae	1	1	1	1	1	1	1	1	1	1	1	1	1	1	1	1	1	1	1	1	1	1	1	Human: Clinical	PRJEB10018
ERR1541261	K. pneumoniae	1	1	1	1	1	1	1	1	1	1	1	1	1	1	1	1	1	1	1	1	1	1	1	Human: Clinical	PRJEB10018
ERR1541262	K. pneumoniae	1	1	1	1	1	1	1	1	1	1	1	1	1	1	1	1	1	1	1	1	1	1	1	Human: Clinical	PRJEB10018
ERR1541263	K. pneumoniae	1	1	1	1	1	1	1	1	1	1	1	1	1	1	1	1	1	1	1	1	1	1	1	Human: Clinical	PRJEB10018
ERR1541264	K. pneumoniae	1	1	1	1	1	1	1	1	1	1	1	1	1	1	1	1	1	1	1	1	1	1	1	Human: Clinical	PRJEB10018
ERR1541265	K. pneumoniae	1	1	1	1	1	1	1	1	1	1	1	1	1	1	1	1	1	1	1	1	1	1	1	Human: Clinical	PRJEB10018
ERR1541266	K. pneumoniae	1	1	1	1	1	1	1	1	1	1	1	1	1	1	1	1	1	1	1	1	1	1	1	Human: Clinical	PRJEB10018
ERR1541277	K. pneumoniae	1	1	1	1	1	1	1	1	1	1	1	1	1	1	1	1	1	1	1	1	1	1	1	Human: Clinical	PRJEB10018
ERR1541281	K. pneumoniae	1	1	1	1	1	1	1	1	1	1	1	1	1	1	1	1	1	1	1	1	1	1	1	Human: Clinical	PRJEB10018
ERR1541284	K. pneumoniae	1	1	1	1	1	1	1	1	1	1	1	1	1	1	1	1	1	1	1	1	1	1	1	Human: Clinical	PRJEB10018
ERR1541286	K. pneumoniae	1	1	1	1	1	1	1	1	1	1	1	1	1	1	1	1	1	1	1	1	1	1	1	Human: Clinical	PRJEB10018
ERR1541288	K. pneumoniae	1	1	1	1	1	1	1	1	1	1	1	1	1	1	1	1	1	1	1	1	1	1	1	Human: Clinical	PRJEB10018
ERR1541289	K. pneumoniae	1	1	1	1	1	1	1	1	1	1	1	1	1	1	1	1	1	1	1	1	1	1	1	Human: Clinical	PRJEB10018
ERR1541290	K. pneumoniae	1	1	1	1	1	1	1	1	1	1	1	1	1	1	1	1	1	1	1	1	1	1	1	Human: Clinical	PRJEB10018
ERR1541291	K. pneumoniae	1	1	1	1	1	1	1	1	1	1	1	1	1	1	1	1	1	1	1	1	1	1	1	Human: Clinical	PRJEB10018
ERR1541292	K. pneumoniae	1	1	1	1	1	1	1	1	1	1	1	1	1	1	1	1	1	1	1	1	1	1	1	Human: Clinical	PRJEB10018
ERR1541293	K. pneumoniae	1	1	1	1	1	1	1	1	1	1	1	1	1	1	1	1	1	1	1	1	1	1	1	Human: Clinical	PRJEB10018
ERR1541294	K. pneumoniae	1	1	1	1	1	1	1	1	1	1	1	1	1	1	1	1	1	1	1	1	1	1	1	Human: Clinical	PRJEB10018
ERR1541296	K. pneumoniae	1	1	1	1	1	1	1	1	1	1	1	1	1	1	1	1	1	1	1	1	1	1	1	Human: Clinical	PRJEB10018
ERR1541303	K. pneumoniae	1	1	1	1	1	1	1	1	1	1	1	1	1	1	1	1	1	1	1	1	1	1	1	Human: Clinical	PRJEB10018
ERR1541305	K. pneumoniae	1	1	1	1	1	1	1	1	1	1	1	1	1	1	1	1	1	1	1	1	1	1	1	Human: Clinical	PRJEB10018
ERR1541307	K. pneumoniae	1	1	1	1	1	1	1	1	1	1	1	1	1	1	1	1	1	1	1	1	1	1	1	Human: Clinical	PRJEB10018
ERR1541309	K. pneumoniae	1	1	1	1	1	1	1	1	1	1	1	1	1	1	1	1	1	1	1	1	1	1	1	Human: Clinical	PRJEB10018
ERR1541314	K. pneumoniae	1	1	1	1	1	1	1	1	1	1	1	1	1	1	1	1	1	1	1	1	1	1	1	Human: Clinical	PRJEB10018
ERR1541315	K. pneumoniae	1	1	1	1	1	1	1	1	1	1	1	1	1	1	1	1	1	1	1	1	1	1	1	Human: Clinical	PRJEB10018
ERR1541317	K. pneumoniae	1	1	1	1	1	1	1	1	1	1	1	1	1	1	1	1	1	1	1	1	1	1	1	Human: Clinical	PRJEB10018
ERR1541318	K. pneumoniae	1	1	1	1	1	1	1	1	1	1	1	1	1	1	1	1	1	1	1	1	1	1	1	Human: Clinical	PRJEB10018
ERR1541319	K. pneumoniae	1	1	1	1	1	1	1	1	1	1	1	1	1	1	1	1	1	1	1	1	1	1	1	Human: Clinical	PRJEB10018
ERR1541322	K. pneumoniae	1	1	1	1	1	1	1	1	1	1	1	1	1	1	1	1	1	1	1	1	1	1	1	Human: Clinical	PRJEB10018
ERR1541324	K. pneumoniae	1	1	1	1	1	1	1	1	1	1	1	1	1	1	1	1	1	1	1	1	1	1	1	Human: Clinical	PRJEB10018
ERR1541325	K. pneumoniae	1	1	1	1	1	1	1	1	1	1	1	1	1	1	1	1	1	1	1	1	1	1	1	Human: Clinical	PRJEB10018
ERR1541327	K. pneumoniae	1	1	1	1	1	1	1	1	1	1	1	1	1	1	1	1	1	1	1	1	1	1	1	Human: Clinical	PRJEB10018
ERR1541330	K. pneumoniae	1	1	1	1	1	1	1	1	1	1	1	1	1	1	1	1	1	1	1	1	1	1	1	Human: Clinical	PRJEB10018
ERR1541331	K. pneumoniae	1	1	1	1	1	1	1	1	1	1	1	1	1	1	1	1	1	1	1	1	1	1	1	Human: Clinical	PRJEB10018
ERR1541332	K. pneumoniae	1	1	1	1	1	1	1	1	1	1	1	1	1	1	1	1	1	1	1	1	1	1	1	Human: Clinical	PRJEB10018
ERR1541333	K. pneumoniae	1	1	1	1	1	1	1	1	1	1	1	1	1	1	1	1	1	1	1	1	1	1	1	Human: Clinical	PRJEB10018
ERR1541336	K. pneumoniae	1	1	1	1	1	1	1	1	1	1	1	1	1	1	1	1	1	1	1	1	1	1	1	Human: Clinical	PRJEB10018
ERR1541339	K. pneumoniae	1	1	1	1	1	1	1	1	1	1	1	1	1	1	1	1	1	1	1	1	1	1	1	Human: Clinical	PRJEB10018
ERR1541342	K. pneumoniae	1	1	1	1	1	1	1	1	1	1	1	1	1	1	1	1	1	1	1	1	1	1	1	Human: Clinical	PRJEB10018
ERR1541344	K. pneumoniae	1	1	1	1	1	1	1	1	1	1	1	1	1	1	1	1	1	1	1	1	1	1	1	Human: Clinical	PRJEB10018
ERR1541345	K. pneumoniae	1	1	1	1	1	1	1	1	1	1	1	1	1	1	1	1	1	1	1	1	1	1	1	Human: Clinical	PRJEB10018
ERR1541347	K. pneumoniae	1	1	1	1	1	1	1	1	1	1	1	1	1	1	1	1	1	1	1	1	1	1	1	Human: Clinical	PRJEB10018
ERR1541348	K. pneumoniae	1	1	1	1	1	1	1	1	1	1	1	1	1	1	1	1	1	1	1	1	1	1	1	Human: Clinical	PRJEB10018
ERR1541349	K. pneumoniae	1	1	1	1	1	1	1	1	1	1	1	1	1	1	1	1	1	1	1	1	1	1	1	Human: Clinical	PRJEB10018
ERR1541351	K. pneumoniae	1	1	1	1	1	1	1	1	1	1	1	1	1	1	1	1	1	1	1	1	1	1	1	Human: Clinical	PRJEB10018
ERR1541352	K. pneumoniae	1	1	1	1	1	1	1	1	1	1	1	1	1	1	1	1	1	1	1	1	1	1	1	Human: Clinical	PRJEB10018
ERR1541353	K. pneumoniae	1	1	1	1	1	1	1	1	1	1	1	1	1	1	1	1	1	1	1	1	1	1	1	Human: Clinical	PRJEB10018
ERR1541354	K. pneumoniae	1	1	1	1	1	1	1	1	1	1	1	1	1	1	1	1	1	1	1	1	1	1	1	Human: Clinical	PRJEB10018
ERR1541357	K. pneumoniae	1	1	1	1	1	1	1	1	1	1	1	1	1	1	1	1	1	1	1	1	1	1	1	Human: Clinical	PRJEB10018
ERR1541358	K. pneumoniae	1	1	1	1	1	1	1	1	1	1	1	1	1	1	1	1	1	1	1	1	1	1	1	Human: Clinical	PRJEB10018
ERR1541360	K. pneumoniae	1	1	1	1	1	1	1	1	1	1	1	1	1	1	1	1	1	1	1	1	1	1	1	Human: Clinical	PRJEB10018
ERR1541362	K. pneumoniae	1	1	1	1	1	1	1	1	1	1	1	1	1	1	1	1	1	1	1	1	1	1	1	Human: Clinical	PRJEB10018
ERR1541363	K. pneumoniae	1	1	1	1	1	1	1	1	1	1	1	1	1	1	1	1	1	1	1	1	1	1	1	Human: Clinical	PRJEB10018
ERR1541367	K. pneumoniae	1	1	1	1	1	1	1	1	1	1	1	1	1	1	1	1	1	1	1	1	1	1	1	Human: Clinical	PRJEB10018
ERR1541368	K. pneumoniae	1	1	1	1	1	1	1	1	1	1	1	1	1	1	1	1	1	1	1	1	1	1	1	Human: Clinical	PRJEB10018
ERR1541371	K. pneumoniae	1	1	1	1	1	1	1	1	1	1	1	1	1	1	1	1	1	1	1	1	1	1	1	Human: Clinical	PRJEB10018
ERR1541376	K. pneumoniae	1	1	1	1	1	1	1	1	1	1	1	1	1	1	1	1	1	1	1	1	1	1	1	Human: Clinical	PRJEB10018
ERR1541377	K. pneumoniae	1	1	1	1	1	1	1	1	1	1	1	1	1	1	1	1	1	1	1	1	1	1	1	Human: Clinical	PRJEB10018
ERR1541380	K. pneumoniae	1	1	1	1	1	1	1	1	1	1	1	1	1	1	1	1	1	1	1	1	1	1	1	Human: Clinical	PRJEB10018
ERR1541382	K. pneumoniae	1	1	1	1	1	1	1	1	1	1	1	1	1	1	1	1	1	1	1	1	1	1	1	Human: Clinical	PRJEB10018
ERR1541384	K. pneumoniae	1	1	1	1	1	1	1	1	1	1	1	1	1	1	1	1	1	1	1	1	1	1	1	Human: Clinical	PRJEB10018
ERR1541385	K. pneumoniae	1	1	1	1	1	1	1	1	1	1	1	1	1	1	1	1	1	1	1	1	1	1	1	Human: Clinical	PRJEB10018
ERR1541387	K. pneumoniae	1	1	1	1	1	1	1	1	1	1	1	1	1	1	1	1	1	1	1	1	1	1	1	Human: Clinical	PRJEB10018
ERR1541390	K. pneumoniae	1	1	1	1	1	1	1	1	1	1	1	1	1	1	1	1	1	1	1	1	1	1	1	Human: Clinical	PRJEB10018
ERR1541392	K. pneumoniae	1	1	1	1	1	1	1	1	1	1	1	1	1	1	1	1	1	1	1	1	1	1	1	Human: Clinical	PRJEB10018
ERR1541394	K. pneumoniae	1	1	1	1	1	1	1	1	1	1	1	1	1	1	1	1	1	1	1	1	1	1	1	Human: Clinical	PRJEB10018
ERR1541396	K. pneumoniae	1	1	1	1	1	1	1	1	1	1	1	1	1	1	1	1	1	1	1	1	1	1	1	Human: Clinical	PRJEB10018
ERR1541401	K. pneumoniae	1	1	1	1	1	1	1	1	1	1	1	1	1	1	1	1	1	1	1	1	1	1	1	Human: Clinical	PRJEB10018
ERR1541402	K. pneumoniae	1	1	1	1	1	1	1	1	1	1	1	1	1	1	1	1	1	1	1	1	1	1	1	Human: Clinical	PRJEB10018
ERR1541403	K. pneumoniae	1	1	1	1	1	1	1	1	1	1	1	1	1	1	1	1	1	1	1	1	1	1	1	Human: Clinical	PRJEB10018
ERR1541408	K. pneumoniae	1	1	1	1	1	1	1	1	1	1	1	1	1	1	1	1	1	1	1	1	1	1	1	Human: Clinical	PRJEB10018
ERR1541409	K. pneumoniae	1	1	1	1	1	1	1	1	1	1	1	1	1	1	1	1	1	1	1	1	1	1	1	Human: Clinical	PRJEB10018
ERR1541410	K. pneumoniae	1	1	1	1	1	1	1	1	1	1	1	1	1	1	1	1	1	1	1	1	1	1	1	Human: Clinical	PRJEB10018
ERR1541411	K. pneumoniae	1	1	1	1	1	1	1	1	1	1	1	1	1	1	1	1	1	1	1	1	1	1	1	Human: Clinical	PRJEB10018
ERR1541412	K. pneumoniae	1	1	1	1	1	1	1	1	1	1	1	1	1	1	1	1	1	1	1	1	1	1	1	Human: Clinical	PRJEB10018
ERR1541414	K. pneumoniae	1	1	1	1	1	1	1	1	1	1	1	1	1	1	1	1	1	1	1	1	1	1	1	Human: Clinical	PRJEB10018
ERR1541418	K. pneumoniae	1	1	1	1	1	1	1	1	1	1	1	1	1	1	1	1	1	1	1	1	1	1	1	Human: Clinical	PRJEB10018
ERR1541420	K. pneumoniae	1	1	1	1	1	1	1	1	1	1	1	1	1	1	1	1	1	1	1	1	1	1	1	Human: Clinical	PRJEB10018
ERR1541424	K. pneumoniae	1	1	1	1	1	1	1	1	1	1	1	1	1	1	1	1	1	1	1	1	1	1	1	Human: Clinical	PRJEB10018
ERR1541425	K. pneumoniae	1	1	1	1	1	1	1	1	1	1	1	1	1	1	1	1	1	1	1	1	1	1	1	Human: Clinical	PRJEB10018
ERR1541427	K. pneumoniae	1	1	1	1	1	1	1	1	1	1	1	1	1	1	1	1	1	1	1	1	1	1	1	Human: Clinical	PRJEB10018
ERR1541429	K. pneumoniae	1	1	1	1	1	1	1	1	1	1	1	1	1	1	1	1	1	1	1	1	1	1	1	Human: Clinical	PRJEB10018
ERR1541430	K. pneumoniae	1	1	1	1	1	1	1	1	1	1	1	1	1	1	1	1	1	1	1	1	1	1	1	Human: Clinical	PRJEB10018
ERR1541431	K. pneumoniae	1	1	1	1	1	1	1	1	1	1	1	1	1	1	1	1	1	1	1	1	1	1	1	Human: Clinical	PRJEB10018
ERR1541432	K. pneumoniae	1	1	1	1	1	1	1	1	1	1	1	1	1	1	1	1	1	1	1	1	1	1	1	Human: Clinical	PRJEB10018
ERR1541435	K. pneumoniae	1	1	1	1	1	1	1	1	1	1	1	1	1	1	1	1	1	1	1	1	1	1	1	Human: Clinical	PRJEB10018
ERR1541436	K. pneumoniae	1	1	1	1	1	1	1	1	1	1	1	1	1	1	1	1	1	1	1	1	1	1	1	Human: Clinical	PRJEB10018
ERR1541437	K. pneumoniae	1	1	1	1	1	1	1	1	1	1	1	1	1	1	1	1	1	1	1	1	1	1	1	Human: Clinical	PRJEB10018
ERR1541438	K. pneumoniae	1	1	1	1	1	1	1	1	1	1	1	1	1	1	1	1	1	1	1	1	1	1	1	Human: Clinical	PRJEB10018
ERR1541441	K. pneumoniae	1	1	1	1	1	1	1	1	1	1	1	1	1	1	1	1	1	1	1	1	1	1	1	Human: Clinical	PRJEB10018
ERR1541442	K. pneumoniae	1	1	1	1	1	1	1	1	1	1	1	1	1	1	1	1	1	1	1	1	1	1	1	Human: Clinical	PRJEB10018
ERR1541443	K. pneumoniae	1	1	1	1	1	1	1	1	1	1	1	1	1	1	1	1	1	1	1	1	1	1	1	Human: Clinical	PRJEB10018
ERR1541444	K. pneumoniae	1	1	1	1	1	1	1	1	1	1	1	1	1	1	1	1	1	1	1	1	1	1	1	Human: Clinical	PRJEB10018
ERR1541445	K. pneumoniae	1	1	1	1	1	1	1	1	1	1	1	1	1	1	1	1	1	1	1	1	1	1	1	Human: Clinical	PRJEB10018
ERR1541448	K. pneumoniae	1	1	1	1	1	1	1	1	1	1	1	1	1	1	1	1	1	1	1	1	1	1	1	Human: Clinical	PRJEB10018
ERR1541450	K. pneumoniae	1	1	1	1	1	1	1	1	1	1	1	1	1	1	1	1	1	1	1	1	1	1	1	Human: Clinical	PRJEB10018
ERR1541452	K. pneumoniae	1	1	1	1	1	1	1	1	1	1	1	1	1	1	1	1	1	1	1	1	1	1	1	Human: Clinical	PRJEB10018
ERR1541453	K. pneumoniae	1	1	1	1	1	1	1	1	1	1	1	1	1	1	1	1	1	1	1	1	1	1	1	Human: Clinical	PRJEB10018
ERR1541454	K. pneumoniae	1	1	1	1	1	1	1	1	1	1	1	1	1	1	1	1	1	1	1	1	1	1	1	Human: Clinical	PRJEB10018
ERR1541455	K. pneumoniae	1	1	1	1	1	1	1	1	1	1	1	1	1	1	1	1	1	1	1	1	1	1	1	Human: Clinical	PRJEB10018
ERR1541456	K. pneumoniae	1	1	1	1	1	1	1	1	1	1	1	1	1	1	1	1	1	1	1	1	1	1	1	Human: Clinical	PRJEB10018
ERR1541457	K. pneumoniae	1	1	1	1	1	1	1	1	1	1	1	1	1	1	1	1	1	1	1	1	1	1	1	Human: Clinical	PRJEB10018
ERR1541459	K. pneumoniae	1	1	1	1	1	1	1	1	1	1	1	1	1	1	1	1	1	1	1	1	1	1	1	Human: Clinical	PRJEB10018
ERR1541461	K. pneumoniae	1	1	1	1	1	1	1	1	1	1	1	1	1	1	1	1	1	1	1	1	1	1	1	Human: Clinical	PRJEB10018
ERR1541462	K. variicola subsp. variicola	1	1	1	1	1	1	1	1	1	1	1	1	1	1	1	1	1	1	1	1	1	1	1	Human: Clinical	PRJEB10018
ERR1541465	K. pneumoniae	1	1	1	1	1	1	1	1	1	1	1	1	1	1	1	1	1	1	1	1	1	1	1	Human: Clinical	PRJEB10018
ERR1541468	K. pneumoniae	1	1	1	1	1	1	1	1	1	1	1	1	1	1	1	1	1	1	1	1	1	1	1	Human: Clinical	PRJEB10018
ERR1541470	K. pneumoniae	1	1	1	1	1	1	1	1	1	1	1	1	1	1	1	1	1	1	1	1	0	1	1	Human: Clinical	PRJEB10018
ERR1541472	K. pneumoniae	1	1	1	1	1	1	1	1	1	1	1	1	1	1	1	1	1	1	1	1	0	1	1	Human: Clinical	PRJEB10018
ERR1541474	K. pneumoniae	1	1	1	1	1	1	1	1	1	1	1	1	1	1	1	1	1	1	1	1	1	1	1	Human: Clinical	PRJEB10018
ERR1541478	K. pneumoniae	1	1	1	1	1	1	1	1	1	1	1	1	1	1	1	1	1	1	1	1	1	1	1	Human: Clinical	PRJEB10018
ERR1541479	K. pneumoniae	1	1	1	1	1	1	1	1	1	1	1	1	1	1	1	1	1	1	1	1	1	1	1	Human: Clinical	PRJEB10018
ERR1541481	K. pneumoniae	1	1	1	1	1	1	1	1	1	1	1	1	1	1	1	1	1	1	1	1	1	1	1	Human: Clinical	PRJEB10018
ERR1541483	K. pneumoniae	1	1	1	1	1	1	1	1	1	1	1	1	1	1	1	1	1	1	1	1	1	1	1	Human: Clinical	PRJEB10018
ERR1541484	K. pneumoniae	1	1	1	1	1	1	1	1	1	1	1	1	1	1	1	1	1	1	1	1	1	1	1	Human: Clinical	PRJEB10018
ERR1541485	K. pneumoniae	1	1	1	1	1	1	1	1	1	1	1	1	1	1	1	1	1	1	1	1	1	1	1	Human: Clinical	PRJEB10018
ERR1541492	K. pneumoniae	1	1	1	1	1	1	1	1	1	1	1	1	1	1	1	1	1	1	1	1	1	1	1	Human: Clinical	PRJEB10018
ERR1541493	K. pneumoniae	1	1	1	1	1	1	1	1	1	1	1	1	1	1	1	1	1	1	1	1	1	1	1	Human: Clinical	PRJEB10018
ERR1541494	K. pneumoniae	1	1	1	1	1	1	1	1	1	1	1	1	1	1	1	1	1	1	1	1	1	1	1	Human: Clinical	PRJEB10018
ERR1541498	K. variicola subsp. variicola	1	1	1	1	1	1	1	1	1	1	1	1	1	1	1	1	1	1	1	1	1	1	1	Human: Clinical	PRJEB10018
ERR1541499	K. pneumoniae	1	1	1	1	1	1	1	1	1	1	1	1	1	1	1	1	1	1	1	1	1	1	1	Human: Clinical	PRJEB10018
ERR1541502	K. pneumoniae	1	1	1	1	1	1	1	1	1	1	1	1	1	1	1	1	1	1	1	1	1	1	1	Human: Clinical	PRJEB10018
ERR1541503	K. pneumoniae	1	1	1	1	1	1	1	1	1	1	1	1	1	1	1	1	1	1	1	1	1	1	1	Human: Clinical	PRJEB10018
ERR1541504	K. pneumoniae	1	1	1	1	1	1	1	1	1	1	1	1	1	1	1	1	1	1	1	1	1	1	1	Human: Clinical	PRJEB10018
ERR1541506	K. pneumoniae	1	1	1	1	1	1	1	1	1	1	1	1	1	1	1	1	1	1	1	1	1	1	1	Human: Clinical	PRJEB10018
ERR1541507	K. pneumoniae	1	1	1	1	1	1	1	1	1	1	1	1	1	1	1	1	1	1	1	1	1	1	1	Human: Clinical	PRJEB10018
ERR1541509	K. pneumoniae	1	1	1	1	1	1	1	1	1	1	1	1	1	1	1	1	1	1	1	1	1	1	1	Human: Clinical	PRJEB10018
ERR1541510	K. pneumoniae	1	1	1	1	1	1	1	1	1	1	1	1	1	1	1	1	1	1	1	1	1	1	1	Human: Clinical	PRJEB10018
ERR1541511	K. pneumoniae	1	1	1	1	1	1	1	1	1	1	1	1	1	1	1	1	1	1	1	1	1	1	1	Human: Clinical	PRJEB10018
ERR1541512	K. pneumoniae	1	1	1	1	1	1	1	1	1	1	1	1	1	1	1	1	1	1	1	1	1	1	1	Human: Clinical	PRJEB10018
ERR1541513	K. pneumoniae	1	1	1	1	1	1	1	1	1	1	1	1	1	1	1	1	1	1	1	1	1	1	1	Human: Clinical	PRJEB10018
ERR1541516	K. pneumoniae	1	1	1	1	1	1	1	1	1	1	1	1	1	1	1	1	1	1	1	1	1	1	1	Human: Clinical	PRJEB10018
ERR1541517	K. pneumoniae	1	1	1	1	1	1	1	1	1	1	1	1	1	1	1	1	1	1	1	1	1	1	1	Human: Clinical	PRJEB10018
ERR1541518	K. pneumoniae	1	1	1	1	1	1	1	1	1	1	1	1	1	1	1	1	1	1	1	1	1	1	1	Human: Clinical	PRJEB10018
ERR1541519	K. pneumoniae	1	1	1	1	1	1	1	1	1	1	1	1	1	1	1	1	1	1	1	1	1	1	1	Human: Clinical	PRJEB10018
ERR1541520	K. pneumoniae	1	1	1	1	1	1	1	1	1	1	1	1	1	1	1	1	1	1	1	1	1	1	1	Human: Clinical	PRJEB10018
ERR1541521	K. pneumoniae	1	1	1	1	1	1	1	1	1	1	1	1	1	1	1	1	1	1	1	1	1	1	1	Human: Clinical	PRJEB10018
ERR1541525	K. pneumoniae	1	1	1	1	1	1	1	1	1	1	1	1	1	1	1	1	1	1	1	1	1	1	1	Human: Clinical	PRJEB10018
ERR1541535	K. pneumoniae	1	1	1	1	1	1	1	1	1	1	1	1	1	1	1	1	1	1	1	1	1	1	1	Human: Clinical	PRJEB10018
ERR1541536	K. pneumoniae	1	1	1	1	1	1	1	1	1	1	1	1	1	1	1	1	1	1	1	1	1	1	1	Human: Clinical	PRJEB10018
ERR1541537	K. pneumoniae	1	1	1	1	1	1	1	1	1	1	1	1	1	1	1	1	1	1	1	1	1	1	1	Human: Clinical	PRJEB10018
ERR1541538	K. pneumoniae	1	1	1	1	1	1	1	1	1	1	1	1	1	1	1	1	1	1	1	1	1	1	1	Human: Clinical	PRJEB10018
ERR1541539	K. pneumoniae	1	1	1	1	1	1	1	1	1	1	1	1	1	1	1	1	1	1	1	1	1	1	1	Human: Clinical	PRJEB10018
ERR1541540	K. pneumoniae	1	1	1	1	1	1	1	1	1	1	1	1	1	1	1	1	1	1	1	1	1	1	1	Human: Clinical	PRJEB10018
ERR1541541	K. pneumoniae	1	1	1	1	1	1	1	1	1	1	1	1	1	1	1	1	1	1	1	1	1	1	1	Human: Clinical	PRJEB10018
ERR1541542	K. pneumoniae	1	1	1	1	1	1	1	1	1	1	1	1	1	1	1	1	1	1	1	1	1	1	1	Human: Clinical	PRJEB10018
ERR1541543	K. pneumoniae	1	1	1	1	1	1	1	1	1	1	1	1	1	1	1	1	1	1	1	1	1	1	1	Human: Clinical	PRJEB10018
ERR1541544	K. pneumoniae	1	1	1	1	1	1	1	1	1	1	1	1	1	1	1	1	1	1	1	1	1	1	1	Human: Clinical	PRJEB10018
ERR1541545	K. pneumoniae	1	1	1	1	1	1	1	1	1	1	1	1	1	1	1	1	1	1	1	1	1	1	1	Human: Clinical	PRJEB10018
ERR1541548	K. pneumoniae	1	1	1	1	1	1	1	1	1	1	1	1	1	1	1	1	1	1	1	1	1	1	1	Human: Clinical	PRJEB10018
ERR1541549	K. pneumoniae	1	1	1	1	1	1	1	1	1	1	1	1	1	1	1	1	1	1	1	1	1	1	1	Human: Clinical	PRJEB10018
ERR1541551	K. pneumoniae	1	1	1	1	1	1	1	1	1	1	1	1	1	1	1	1	1	1	1	1	1	1	1	Human: Clinical	PRJEB10018
ERR1541553	K. pneumoniae	1	1	1	1	1	1	1	1	1	1	1	1	1	1	1	1	1	1	1	1	1	1	1	Human: Clinical	PRJEB10018
ERR1541554	K. pneumoniae	1	1	1	1	1	1	1	1	1	1	1	1	1	1	1	1	1	1	1	1	1	1	1	Human: Clinical	PRJEB10018
ERR1541555	K. pneumoniae	1	1	1	1	1	1	1	1	1	1	1	1	1	1	1	1	1	1	1	1	1	1	1	Human: Clinical	PRJEB10018
ERR1541556	K. pneumoniae	1	1	1	1	1	1	1	1	1	1	1	1	1	1	1	1	1	1	1	1	1	1	1	Human: Clinical	PRJEB10018
ERR1541557	K. pneumoniae	1	1	1	1	1	1	1	1	1	1	1	1	1	1	1	1	1	1	1	1	1	1	1	Human: Clinical	PRJEB10018
ERR1541559	K. pneumoniae	1	1	1	1	1	1	1	1	1	1	1	1	1	1	1	1	1	1	1	1	1	1	1	Human: Clinical	PRJEB10018
ERR1541562	K. pneumoniae	1	1	1	1	1	1	1	1	1	1	1	1	1	1	1	1	1	1	1	1	1	1	1	Human: Clinical	PRJEB10018
ERR1541563	K. pneumoniae	1	1	1	1	1	1	1	1	1	1	1	1	1	1	1	1	1	1	1	1	1	1	1	Human: Clinical	PRJEB10018
ERR1541564	K. pneumoniae	1	1	1	1	1	1	1	1	1	1	1	1	1	1	1	1	1	1	1	1	1	1	1	Human: Clinical	PRJEB10018
ERR1541565	K. pneumoniae	1	1	1	1	1	1	1	1	1	1	1	1	1	1	1	1	1	1	1	1	1	1	1	Human: Clinical	PRJEB10018
ERR1541566	K. pneumoniae	1	1	1	1	1	1	1	1	1	1	1	1	1	1	1	1	1	1	1	1	1	1	1	Human: Clinical	PRJEB10018
ERR1541567	K. pneumoniae	1	1	1	1	1	1	1	1	1	1	1	1	1	1	1	1	1	1	1	1	1	1	1	Human: Clinical	PRJEB10018
ERR1541568	K. pneumoniae	1	1	1	1	1	1	1	1	1	1	1	1	1	1	1	1	1	1	1	1	1	1	1	Human: Clinical	PRJEB10018
ERR1541569	K. pneumoniae	1	1	1	1	1	1	1	1	1	1	1	1	1	1	1	1	1	1	1	1	1	1	1	Human: Clinical	PRJEB10018
ERR1541570	K. pneumoniae	1	1	1	1	1	1	1	1	1	1	1	1	1	1	1	1	1	1	1	1	1	1	1	Human: Clinical	PRJEB10018
ERR1541571	K. pneumoniae	1	1	1	1	1	1	1	1	1	1	1	1	1	1	1	1	1	1	1	1	1	1	1	Human: Clinical	PRJEB10018
ERR257635	K. quasipneumoniae subsp. similipneumoniae	0	0	0	0	0	0	0	0	0	0	0	0	0	0	0	0	0	0	1	1	1	1	1	Human: Clinical	PRJEB1271
ERR257643	K. quasipneumoniae subsp. similipneumoniae	0	0	0	0	0	0	0	0	0	0	0	0	0	0	0	0	0	0	1	1	1	1	1	Human: Clinical	PRJEB1271
ERR257650	K. quasipneumoniae subsp. similipneumoniae	0	0	0	0	0	0	0	0	0	0	0	0	0	0	0	0	0	0	1	1	1	1	1	Human: Clinical	PRJEB1271
ERR257689	K. quasipneumoniae subsp. similipneumoniae	0	0	0	0	0	0	0	0	0	0	0	0	0	0	0	0	0	0	1	1	1	1	1	Human: Clinical	PRJEB1271
ERR304791	K. quasipneumoniae subsp. quasipneumoniae	0	0	0	0	0	0	0	0	0	0	0	0	0	0	0	0	0	0	1	1	1	1	1	Human: Clinical	PRJEB1271
ERR314514	K. quasipneumoniae subsp. quasipneumoniae	0	0	0	0	0	0	0	0	0	0	0	0	0	0	0	0	0	0	1	1	1	1	1	Human: Clinical	PRJEB1271
ERR257598	K. pneumoniae	1	1	1	1	1	1	1	1	1	1	1	1	1	1	1	1	1	1	1	1	1	1	1	Human: Clinical	PRJEB1271
ERR257599	K. pneumoniae	1	1	1	1	1	1	1	1	1	1	1	1	1	1	1	1	1	1	1	1	1	1	1	Human: Clinical	PRJEB1271
ERR257600	K. pneumoniae	1	1	1	1	1	1	1	1	1	1	1	1	1	1	1	1	1	1	1	1	1	1	1	Human: Clinical	PRJEB1271
ERR257603	K. pneumoniae	1	1	1	1	1	1	1	1	1	1	1	1	1	1	1	1	1	1	1	1	1	1	1	Human: Clinical	PRJEB1271
ERR257604	K. pneumoniae	1	1	1	1	1	1	1	1	1	1	1	1	1	1	1	1	1	1	1	1	1	1	1	Human: Clinical	PRJEB1271
ERR257607	K. pneumoniae	1	1	1	1	1	1	1	1	1	1	1	1	1	1	1	1	1	1	1	1	1	1	1	Human: Clinical	PRJEB1271
ERR257608	K. pneumoniae	1	1	1	1	1	1	1	1	1	1	1	1	1	1	1	1	1	1	1	1	1	1	1	Human: Clinical	PRJEB1271
ERR257609	K. pneumoniae	1	1	1	1	1	1	1	1	1	1	1	1	1	1	1	1	1	1	1	1	1	1	1	Human: Clinical	PRJEB1271
ERR257610	K. pneumoniae	1	1	1	1	1	1	1	1	1	1	1	1	1	1	1	1	1	1	1	1	1	1	1	Human: Clinical	PRJEB1271
ERR257611	K. pneumoniae	1	1	1	1	1	1	1	1	1	1	1	1	1	1	1	1	1	1	1	1	1	1	1	Human: Clinical	PRJEB1271
ERR257612	K. pneumoniae	1	1	1	1	1	1	1	1	1	1	1	1	1	1	1	1	1	1	1	1	1	1	1	Human: Clinical	PRJEB1271
ERR257614	K. pneumoniae	1	1	1	1	1	1	1	1	1	1	1	1	1	1	1	1	1	1	1	1	1	1	1	Human: Clinical	PRJEB1271
ERR257615	K. variicola subsp. variicola	1	1	1	1	1	1	1	1	1	1	1	1	1	1	1	1	1	1	1	1	1	1	1	Human: Clinical	PRJEB1271
ERR257616	K. variicola subsp. variicola	1	1	1	1	1	1	1	1	1	1	1	1	1	1	1	1	1	1	1	1	1	1	1	Human: Clinical	PRJEB1271
ERR257617	K. pneumoniae	1	1	1	1	1	1	1	1	1	1	1	1	1	1	1	1	1	1	1	1	1	1	1	Human: Clinical	PRJEB1271
ERR257618	K. pneumoniae	1	1	1	1	1	1	1	1	1	1	1	1	1	1	1	1	1	1	1	1	1	1	1	Human: Clinical	PRJEB1271
ERR257620	K. pneumoniae	1	1	1	1	1	1	1	1	1	1	1	1	1	1	1	1	1	1	1	1	1	1	1	Human: Clinical	PRJEB1271
ERR257621	K. pneumoniae	1	1	1	1	1	1	1	1	1	1	1	1	1	1	1	1	1	1	1	1	1	1	1	Human: Clinical	PRJEB1271
ERR257622	K. pneumoniae	1	1	1	1	1	1	1	1	1	1	1	1	1	1	1	1	1	1	1	1	1	1	1	Human: Clinical	PRJEB1271
ERR257623	K. pneumoniae	1	1	1	1	1	1	1	1	1	1	1	1	1	1	1	1	1	1	1	1	1	1	1	Human: Clinical	PRJEB1271
ERR257624	K. pneumoniae	1	1	1	1	1	1	1	1	1	1	1	1	1	1	1	1	1	1	1	1	1	1	1	Human: Clinical	PRJEB1271
ERR257625	K. pneumoniae	1	1	1	1	1	1	1	1	1	1	1	1	1	1	1	1	1	1	1	1	1	1	1	Human: Clinical	PRJEB1271
ERR257626	K. pneumoniae	1	1	1	1	1	1	1	1	1	1	1	1	1	1	1	1	1	1	1	1	1	1	1	Human: Unknown	PRJEB1271
ERR257627	K. pneumoniae	1	1	1	1	1	1	1	1	1	1	1	1	1	1	1	1	1	1	1	1	1	1	1	Human: Clinical	PRJEB1271
ERR257628	K. pneumoniae	1	1	1	1	1	1	1	1	1	1	1	1	1	1	1	1	1	1	1	1	1	1	1	Human: Clinical	PRJEB1271
ERR257629	K. pneumoniae	1	1	1	1	1	1	1	1	1	1	1	1	1	1	1	1	1	1	1	1	1	1	1	Human: Clinical	PRJEB1271
ERR257630	K. pneumoniae	1	1	1	1	1	1	1	1	1	1	1	1	1	1	1	1	1	1	1	1	1	1	1	Human: Clinical	PRJEB1271
ERR257631	K. pneumoniae	1	1	1	1	1	1	1	1	1	1	1	1	1	1	1	1	1	1	1	1	1	1	1	Human: Clinical	PRJEB1271
ERR257632	K. pneumoniae	1	1	1	1	1	1	1	1	1	1	1	1	1	1	1	1	1	1	1	1	1	1	1	Human: Clinical	PRJEB1271
ERR257633	K. pneumoniae	1	1	1	1	1	1	1	1	1	1	1	1	1	1	1	1	1	1	1	1	1	1	1	Human: Clinical	PRJEB1271
ERR257637	K. pneumoniae	1	1	1	1	1	1	1	1	1	1	1	1	1	1	1	1	1	1	1	1	1	1	1	Human: Unknown	PRJEB1271
ERR257638	K. pneumoniae	1	1	1	1	1	1	1	1	1	1	1	1	1	1	1	1	1	1	1	1	1	1	1	Human: Clinical	PRJEB1271
ERR257640	K. pneumoniae	1	1	1	1	1	1	1	1	1	1	1	1	1	1	1	1	1	1	1	1	1	1	1	Human: Clinical	PRJEB1271
ERR257642	K. pneumoniae	1	1	1	1	1	1	1	1	1	1	1	1	1	1	1	1	1	1	1	1	1	1	1	Human: Clinical	PRJEB1271
ERR257644	K. pneumoniae	1	1	1	1	1	1	1	1	1	1	1	1	1	1	1	1	1	1	1	1	1	1	1	Human: Clinical	PRJEB1271
ERR257645	K. pneumoniae	1	1	1	1	1	1	1	1	1	1	1	1	1	1	1	1	1	1	1	1	1	1	1	Human: Clinical	PRJEB1271
ERR257646	K. pneumoniae	1	1	1	1	1	1	1	1	1	1	1	1	1	1	1	1	1	1	1	1	1	1	1	Human: Clinical	PRJEB1271
ERR257647	K. pneumoniae	1	1	1	1	1	1	1	1	1	1	1	1	1	1	1	1	1	1	1	1	1	1	1	Human: Clinical	PRJEB1271
ERR257648	K. pneumoniae	1	1	1	1	1	1	1	1	1	1	1	1	1	1	1	1	1	1	1	1	1	1	1	Human: Clinical	PRJEB1271
ERR257649	K. pneumoniae	1	1	1	1	1	1	1	1	1	1	1	1	1	1	1	1	1	1	1	1	1	1	1	Human: Unknown	PRJEB1271
ERR257651	K. pneumoniae	1	1	1	1	1	1	1	1	1	1	1	1	1	1	1	1	1	1	1	1	1	1	1	Human: Clinical	PRJEB1271
ERR257652	K. pneumoniae	1	1	1	1	1	1	1	1	1	1	1	1	1	1	1	1	1	1	1	1	1	1	1	Human: Clinical	PRJEB1271
ERR257653	K. pneumoniae	1	1	1	1	1	1	1	1	1	1	1	1	1	1	1	1	1	1	1	1	1	1	1	Human: Clinical	PRJEB1271
ERR257654	K. pneumoniae	1	1	1	1	1	1	1	1	1	1	1	1	1	1	1	1	1	1	1	1	1	1	1	Human: Clinical	PRJEB1271
ERR257655	K. pneumoniae	1	1	1	1	1	1	1	1	1	1	1	1	1	1	1	1	1	1	1	1	1	1	1	Human: Unknown	PRJEB1271
ERR257656	K. pneumoniae	1	1	1	1	1	1	1	1	1	1	1	1	1	1	1	1	1	1	1	1	1	1	1	Human: Clinical	PRJEB1271
ERR257657	K. pneumoniae	1	1	1	1	1	1	1	1	1	1	1	1	1	1	1	1	1	1	1	1	1	1	1	Human: Clinical	PRJEB1271
ERR257660	K. pneumoniae	1	1	1	1	1	1	1	1	1	1	1	1	1	1	1	1	1	1	1	1	1	1	1	Human: Clinical	PRJEB1271
ERR257662	K. pneumoniae	1	1	1	1	1	1	1	1	1	1	1	1	1	1	1	1	1	1	1	1	1	1	1	Human: Clinical	PRJEB1271
ERR257663	K. pneumoniae	1	1	1	1	1	1	1	1	1	1	1	1	1	1	1	1	1	1	1	1	1	1	1	Human: Clinical	PRJEB1271
ERR257665	K. pneumoniae	1	1	1	1	1	1	1	1	1	1	1	1	1	1	1	1	1	1	1	1	0	1	1	Human: Clinical	PRJEB1271
ERR257666	K. pneumoniae	1	1	1	1	1	1	1	1	1	1	1	1	1	1	1	1	1	1	1	1	1	1	1	Human: Clinical	PRJEB1271
ERR257667	K. pneumoniae	1	1	1	1	1	1	1	1	1	1	1	1	1	1	1	1	1	1	1	1	1	1	1	Human: Unknown	PRJEB1271
ERR257668	K. pneumoniae	1	1	1	1	1	1	1	1	1	1	1	1	1	1	1	1	1	1	1	1	1	1	1	Human: Clinical	PRJEB1271
ERR257669	K. pneumoniae	1	1	1	1	1	1	1	1	1	1	1	1	1	1	1	1	1	1	1	1	1	1	1	Human: Clinical	PRJEB1271
ERR257670	K. pneumoniae	1	1	1	1	1	1	1	1	1	1	1	1	1	1	1	1	1	1	1	1	1	1	1	Human: Clinical	PRJEB1271
ERR257671	K. pneumoniae	1	1	1	1	1	1	1	1	1	1	1	1	1	1	1	1	1	1	1	1	1	1	1	Human: Clinical	PRJEB1271
ERR257673	K. pneumoniae	1	1	1	1	1	1	1	1	1	1	1	1	1	1	1	1	1	1	1	1	1	1	1	Human: Clinical	PRJEB1271
ERR257675	K. pneumoniae	1	1	1	1	1	1	1	1	1	1	1	1	1	1	1	1	1	1	1	1	1	1	1	Human: Clinical	PRJEB1271
ERR257677	K. pneumoniae	1	1	1	1	1	1	1	1	1	1	1	1	1	1	1	1	1	1	1	1	1	1	1	Human: Unknown	PRJEB1271
ERR257678	K. pneumoniae	1	1	1	1	1	1	1	1	1	1	1	1	1	1	1	1	1	1	1	1	1	1	1	Human: Clinical	PRJEB1271
ERR257679	K. pneumoniae	1	1	1	1	1	1	1	1	1	1	1	1	1	1	1	1	1	1	1	1	1	1	1	Human: Clinical	PRJEB1271
ERR257680	K. pneumoniae	1	1	1	1	1	1	1	1	1	1	1	1	1	1	1	1	1	1	1	1	1	1	1	Human: Unknown	PRJEB1271
ERR257681	K. pneumoniae	1	1	1	1	1	1	1	1	1	1	1	1	1	1	1	1	1	1	1	1	1	1	1	Human: Clinical	PRJEB1271
ERR257683	K. pneumoniae	1	1	1	1	1	1	1	1	1	1	1	1	1	1	1	1	1	1	1	1	1	1	1	Human: Clinical	PRJEB1271
ERR257684	K. pneumoniae	1	1	1	1	1	1	1	1	1	1	1	1	1	1	1	1	1	1	1	1	1	1	1	Human: Clinical	PRJEB1271
ERR257686	K. pneumoniae	1	1	1	1	1	1	1	1	1	1	1	1	1	1	1	1	1	1	1	1	1	1	1	Human: Clinical	PRJEB1271
ERR257687	K. quasivariicola	1	1	1	1	1	1	1	1	1	1	1	1	1	1	1	1	1	1	1	1	1	1	1	Human: Clinical	PRJEB1271
ERR257688	K. pneumoniae	1	1	1	1	1	1	1	1	1	1	1	1	1	1	1	1	1	1	1	1	1	1	1	Human: Unknown	PRJEB1271
ERR257691	K. pneumoniae	1	1	1	1	1	1	1	1	1	1	1	1	1	1	1	1	1	1	1	1	1	1	1	Human: Clinical	PRJEB1271
ERR257692	K. pneumoniae	1	1	1	1	1	1	1	1	1	1	1	1	1	1	1	1	1	1	1	1	1	1	1	Human: Unknown	PRJEB1271
ERR304788	K. pneumoniae	1	1	1	1	1	1	1	1	1	1	1	1	1	1	1	1	1	1	1	1	1	1	1	Human: Clinical	PRJEB1271
ERR304789	K. pneumoniae	1	1	1	1	1	1	1	1	1	1	1	1	1	1	1	1	1	1	1	1	1	1	1	Human: Clinical	PRJEB1271
ERR304790	K. pneumoniae	1	1	1	1	1	1	1	1	1	1	1	1	1	1	1	1	1	1	1	1	1	1	1	Human: Clinical	PRJEB1271
ERR304793	K. pneumoniae	1	1	1	1	1	1	1	1	1	1	1	1	1	1	1	1	1	1	1	1	1	1	1	Human: Clinical	PRJEB1271
ERR304797	K. pneumoniae	1	1	1	1	1	1	1	1	1	1	1	1	1	1	1	1	1	1	1	1	1	1	1	Human: Clinical	PRJEB1271
ERR304799	K. pneumoniae	1	1	1	1	1	1	1	1	1	1	1	1	1	1	1	1	1	1	1	1	1	1	1	Human: Clinical	PRJEB1271
ERR311470	K. pneumoniae	1	1	1	1	1	1	1	1	1	1	1	1	1	1	1	1	1	1	1	1	1	1	1	Human: Unknown	PRJEB1271
ERR311471	K. pneumoniae	1	1	1	1	1	1	1	1	1	1	1	1	1	1	1	1	1	1	1	1	1	1	1	Human: Clinical	PRJEB1271
ERR311473	K. pneumoniae	1	1	1	1	1	1	1	1	1	1	1	1	1	1	1	1	1	1	1	1	1	1	1	Human: Clinical	PRJEB1271
ERR311477	K. pneumoniae	1	1	1	1	1	1	1	1	1	1	1	1	1	1	1	1	1	1	1	1	1	1	1	Human: Unknown	PRJEB1271
ERR311478	K. pneumoniae	1	1	1	1	1	1	1	1	1	1	1	1	1	1	1	1	1	1	1	1	1	1	1	Human: Unknown	PRJEB1271
ERR311479	K. pneumoniae	1	1	1	1	1	1	1	1	1	1	1	1	1	1	1	1	1	1	1	1	1	1	1	Human: Unknown	PRJEB1271
ERR311483	K. pneumoniae	1	1	1	1	1	1	1	1	1	1	1	1	1	1	1	1	1	1	1	1	1	1	1	Human: Unknown	PRJEB1271
ERR311554	K. variicola subsp. variicola	1	1	1	1	1	1	1	1	1	1	1	1	1	1	1	1	1	1	1	1	1	1	1	Human: Clinical	PRJEB1271
ERR314400	K. pneumoniae	1	1	1	1	1	1	1	1	1	1	1	1	1	1	1	1	1	1	1	1	1	1	1	Human: Clinical	PRJEB1271
ERR314402	K. pneumoniae	1	1	1	1	1	1	1	1	1	1	1	1	1	1	1	1	1	1	1	1	1	1	1	Human: Clinical	PRJEB1271
ERR314404	K. variicola subsp. variicola	1	1	1	1	1	1	1	1	1	1	1	1	1	1	1	1	1	1	1	1	1	1	1	Human: Clinical	PRJEB1271
ERR314408	K. pneumoniae	1	1	1	1	1	1	1	1	1	1	1	1	1	1	1	1	1	1	1	1	1	1	1	Human: Clinical	PRJEB1271
ERR314412	K. pneumoniae	1	1	1	1	1	1	1	1	1	1	1	1	1	1	1	1	1	1	1	1	1	1	1	Human: Clinical	PRJEB1271
ERR314415	K. pneumoniae	1	1	1	1	1	1	1	1	1	1	1	1	1	1	1	1	1	1	1	1	1	1	1	Human: Clinical	PRJEB1271
ERR314417	K. pneumoniae	1	1	1	1	1	1	1	1	1	1	1	1	1	1	1	1	1	1	1	1	1	1	1	Human: Clinical	PRJEB1271
ERR314418	K. pneumoniae	1	1	1	1	1	1	1	1	1	1	1	1	1	1	1	1	1	1	1	1	1	1	1	Human: Clinical	PRJEB1271
ERR314420	K. pneumoniae	1	1	1	1	1	1	1	1	1	1	1	1	1	1	1	1	1	1	1	1	1	1	1	Human: Clinical	PRJEB1271
ERR314421	K. pneumoniae	1	1	1	1	1	1	1	1	1	1	1	1	1	1	1	1	1	1	1	1	1	1	1	Human: Clinical	PRJEB1271
ERR314431	K. pneumoniae	1	1	1	1	1	1	1	1	1	1	1	1	1	1	1	1	1	1	1	1	1	1	1	Human: Clinical	PRJEB1271
ERR314435	K. pneumoniae	1	1	1	1	1	1	1	1	1	1	1	1	1	1	1	1	1	1	1	1	1	1	1	Human: Clinical	PRJEB1271
ERR314441	K. pneumoniae	1	1	1	1	1	1	1	1	1	1	1	1	1	1	1	1	1	1	1	1	1	1	1	Human: Unknown	PRJEB1271
ERR314442	K. pneumoniae	1	1	1	1	1	1	1	1	1	1	1	1	1	1	1	1	1	1	1	1	1	1	1	Human: Clinical	PRJEB1271
ERR314459	K. pneumoniae	1	1	1	1	1	1	1	1	1	1	1	1	1	1	1	1	1	1	1	1	1	1	1	Human: Clinical	PRJEB1271
ERR314465	K. pneumoniae	1	1	1	1	1	1	1	1	1	1	1	1	1	1	1	1	1	1	1	1	1	1	1	Human: Clinical	PRJEB1271
ERR314467	K. pneumoniae	1	1	1	1	1	1	1	1	1	1	1	1	1	1	1	1	1	1	1	1	1	1	1	Human: Clinical	PRJEB1271
ERR314489	K. variicola subsp. variicola	1	1	1	1	1	1	1	1	1	1	1	1	1	1	1	1	1	1	1	1	1	1	1	Human: Clinical	PRJEB1271
ERR314491	K. pneumoniae	1	1	1	1	1	1	1	1	1	1	1	1	1	1	1	1	1	1	1	1	1	1	1	Human: Clinical	PRJEB1271
ERR314497	K. pneumoniae	1	1	1	1	1	1	1	1	1	1	1	1	1	1	1	1	1	1	1	1	1	1	1	Human: Unknown	PRJEB1271
ERR314501	K. pneumoniae	1	1	1	1	1	1	1	1	1	1	1	1	1	1	1	1	1	1	1	1	1	1	1	Human: Clinical	PRJEB1271
ERR314506	K. pneumoniae	1	1	1	1	1	1	1	1	1	1	1	1	1	1	1	1	1	1	1	1	1	1	1	Human: Clinical	PRJEB1271
ERR314519	K. pneumoniae	1	1	1	1	1	1	1	1	1	1	1	1	1	1	1	1	1	1	1	1	1	1	1	Human: Clinical	PRJEB1271
ERR314520	K. pneumoniae	1	1	1	1	1	1	1	1	1	1	1	1	1	1	1	1	1	1	1	1	1	1	1	Human: Clinical	PRJEB1271
ERR314523	K. pneumoniae	1	1	1	1	1	1	1	1	1	1	1	1	1	1	1	1	1	1	1	1	1	1	1	Human: Unknown	PRJEB1271
ERR314524	K. pneumoniae	1	1	1	1	1	1	1	1	1	1	1	1	1	1	1	1	1	1	1	1	1	1	1	Human: Unknown	PRJEB1271
ERR314527	K. pneumoniae	1	1	1	1	1	1	1	1	1	1	1	1	1	1	1	1	1	1	1	1	1	1	1	Human: Clinical	PRJEB1271
ERR314528	K. variicola subsp. variicola	1	1	1	1	1	1	1	1	1	1	1	1	1	1	1	1	1	1	1	1	1	1	1	Human: Clinical	PRJEB1271
ERR314532	K. pneumoniae	1	1	1	1	1	1	1	1	1	1	1	1	1	1	1	1	1	1	1	1	1	1	1	Human: Clinical	PRJEB1271
ERR314533	K. pneumoniae	1	1	1	1	1	1	1	1	1	1	1	1	1	1	1	1	1	1	1	1	1	1	1	Human: Unknown	PRJEB1271
ERR314535	K. pneumoniae	1	1	1	1	1	1	1	1	1	1	1	1	1	1	1	1	1	1	1	1	1	1	1	Human: Clinical	PRJEB1271
ERR314536	K. pneumoniae	1	1	1	1	1	1	1	1	1	1	1	1	1	1	1	1	1	1	1	1	1	1	1	Human: Clinical	PRJEB1271
ERR314537	K. pneumoniae	1	1	1	1	1	1	1	1	1	1	1	1	1	1	1	1	1	1	1	1	1	1	1	Human: Clinical	PRJEB1271
ERR314538	K. pneumoniae	1	1	1	1	1	1	1	1	1	1	1	1	1	1	1	1	1	1	1	1	1	1	1	Human: Unknown	PRJEB1271
ERR314541	K. pneumoniae	1	1	1	1	1	1	1	1	1	1	1	1	1	1	1	1	1	1	1	1	1	1	1	Human: Unknown	PRJEB1271
ERR314542	K. pneumoniae	1	1	1	1	1	1	1	1	1	1	1	1	1	1	1	1	1	1	1	1	1	1	1	Human: Unknown	PRJEB1271
ERR314546	K. pneumoniae	1	1	1	1	1	1	1	1	1	1	1	1	1	1	1	1	1	1	1	1	1	1	1	Human: Unknown	PRJEB1271
ERR314549	K. pneumoniae	1	1	1	1	1	1	1	1	1	1	1	1	1	1	1	1	1	1	1	1	1	1	1	Human: Clinical	PRJEB1271
ERR314550	K. pneumoniae	1	1	1	1	1	1	1	1	1	1	1	1	1	1	1	1	1	1	1	1	1	1	1	Human: Clinical	PRJEB1271
ERR314553	K. pneumoniae	1	1	1	1	1	1	1	1	1	1	1	1	1	1	1	1	1	1	1	1	1	1	1	Human: Unknown	PRJEB1271
ERR314554	K. pneumoniae	1	1	1	1	1	1	1	1	1	1	1	1	1	1	1	1	1	1	1	1	1	1	1	Human: Unknown	PRJEB1271
ERR314555	K. pneumoniae	1	1	1	1	1	1	1	1	1	1	1	1	1	1	1	1	1	1	1	1	1	1	1	Human: Clinical	PRJEB1271
ERR314556	K. pneumoniae	1	1	1	1	1	1	1	1	1	1	1	1	1	1	1	1	1	1	1	1	1	1	1	Human: Unknown	PRJEB1271
ERR314560	K. pneumoniae	1	1	1	1	1	1	1	1	1	1	1	1	1	1	1	1	1	1	1	1	1	1	1	Human: Clinical	PRJEB1271
ERR314561	K. pneumoniae	1	1	1	1	1	1	1	1	1	1	1	1	1	1	1	1	1	1	1	1	1	1	1	Human: Clinical	PRJEB1271
ERR314563	K. pneumoniae	1	1	1	1	1	1	1	1	1	1	1	1	1	1	1	1	1	1	1	1	1	1	1	Human: Unknown	PRJEB1271
ERR314567	K. pneumoniae	1	1	1	1	1	1	1	1	1	1	1	1	1	1	1	1	1	1	1	1	1	1	1	Human: Clinical	PRJEB1271
ERR315105	K. quasipneumoniae subsp. similipneumoniae	0	0	0	0	0	0	0	0	0	0	0	0	0	0	0	0	0	0	1	1	1	1	1	Human: Clinical	PRJEB1563
ERR315112	K. quasipneumoniae subsp. quasipneumoniae	0	0	0	0	0	0	0	0	0	0	0	0	0	0	0	0	0	0	1	1	1	1	1	Human: Clinical	PRJEB1563
ERR315130	K. quasipneumoniae subsp. quasipneumoniae	0	0	0	0	0	0	0	0	0	0	0	0	0	0	0	0	0	0	1	1	1	1	1	Human: Clinical	PRJEB1563
ERR315136	K. quasipneumoniae subsp. quasipneumoniae	0	0	0	0	0	0	0	0	0	0	0	0	0	0	0	0	0	0	1	1	1	1	1	Human: Clinical	PRJEB1563
ERR315153	K. quasipneumoniae subsp. similipneumoniae	0	0	0	0	0	0	0	0	0	0	0	0	0	0	0	0	0	0	1	1	1	1	1	Human: Clinical	PRJEB1563
ERR319508	K. quasipneumoniae subsp. quasipneumoniae	0	0	0	0	0	0	0	0	0	0	0	0	0	0	0	0	0	0	1	1	1	1	1	Human: Clinical	PRJEB1563
ERR319515	K. quasipneumoniae subsp. similipneumoniae	0	0	0	0	0	0	0	0	0	0	0	0	0	0	0	0	0	0	1	1	1	1	1	Human: Clinical	PRJEB1563
ERR319522	K. quasipneumoniae subsp. quasipneumoniae	0	0	0	0	0	0	0	0	0	0	0	0	0	0	0	0	0	0	1	1	1	1	1	Human: Clinical	PRJEB1563
ERR319523	K. quasipneumoniae subsp. similipneumoniae	0	0	0	0	0	0	0	0	0	0	0	0	0	0	0	0	0	0	1	1	1	1	1	Human: Clinical	PRJEB1563
ERR319524	K. quasipneumoniae subsp. quasipneumoniae	0	0	0	0	0	0	0	0	0	0	0	0	0	0	0	0	0	0	1	1	1	1	1	Human: Clinical	PRJEB1563
ERR319532	K. quasipneumoniae subsp. similipneumoniae	0	0	0	0	0	0	0	0	0	0	0	0	0	0	0	0	0	0	1	1	1	1	1	Human: Clinical	PRJEB1563
ERR319541	K. quasipneumoniae subsp. quasipneumoniae	0	0	0	0	0	0	0	0	0	0	0	0	0	0	0	0	0	0	1	1	1	1	1	Human: Clinical	PRJEB1563
ERR319556	K. quasipneumoniae subsp. similipneumoniae	0	0	0	0	0	0	0	0	0	0	0	0	0	0	0	0	0	0	1	1	1	1	1	Human: Clinical	PRJEB1563
ERR319559	K. quasipneumoniae subsp. quasipneumoniae	0	0	0	0	0	0	0	0	0	0	0	0	0	0	0	0	0	0	1	1	1	1	1	Human: Clinical	PRJEB1563
ERR319561	K. quasipneumoniae subsp. quasipneumoniae	0	0	0	0	0	0	0	0	0	0	0	0	0	0	0	0	0	0	1	1	1	1	1	Human: Clinical	PRJEB1563
ERR319564	K. quasipneumoniae subsp. similipneumoniae	0	0	0	0	0	0	0	0	0	0	0	0	0	0	0	0	0	0	1	1	1	1	1	Human: Clinical	PRJEB1563
ERR319583	K. quasipneumoniae subsp. similipneumoniae	0	0	0	0	0	0	0	0	0	0	0	0	0	0	0	0	0	0	1	1	1	1	1	Human: Clinical	PRJEB1563
ERR319586	K. quasipneumoniae subsp. similipneumoniae	0	0	0	0	0	0	0	0	0	0	0	0	0	0	0	0	0	0	1	1	1	1	1	Human: Clinical	PRJEB1563
ERR315103	K. pneumoniae	1	1	1	1	1	1	1	1	1	1	1	1	1	1	1	1	1	1	1	1	1	1	1	Human: Clinical	PRJEB1563
ERR315106	K. variicola subsp. variicola	1	1	1	1	1	1	1	1	1	1	1	1	1	1	1	1	1	1	1	1	1	1	1	Human: Clinical	PRJEB1563
ERR315107	K. pneumoniae	1	1	1	1	1	1	1	1	1	1	1	1	1	1	1	1	1	1	1	1	1	1	1	Human: Clinical	PRJEB1563
ERR315108	K. pneumoniae	1	1	1	1	1	1	1	1	1	1	1	1	1	1	1	1	1	1	1	1	1	1	1	Human: Clinical	PRJEB1563
ERR315109	K. pneumoniae	1	1	1	1	1	1	1	1	1	1	1	1	1	1	1	1	1	1	1	1	1	1	1	Human: Clinical	PRJEB1563
ERR315111	K. pneumoniae	1	1	1	1	1	1	1	1	1	1	1	1	1	1	1	1	1	1	1	1	1	1	1	Human: Clinical	PRJEB1563
ERR315113	K. pneumoniae	1	1	1	1	1	1	1	1	1	1	1	1	1	1	1	1	1	1	1	1	1	1	1	Human: Clinical	PRJEB1563
ERR315114	K. pneumoniae	1	1	1	1	1	1	1	1	1	1	1	1	1	1	1	1	1	1	1	1	1	1	1	Human: Clinical	PRJEB1563
ERR315115	K. pneumoniae	1	1	1	1	1	1	1	1	1	1	1	1	1	1	1	1	1	1	1	1	1	1	1	Human: Clinical	PRJEB1563
ERR315116	K. pneumoniae	1	1	1	1	1	1	1	1	1	1	1	1	1	1	1	1	1	1	1	1	1	1	1	Human: Clinical	PRJEB1563
ERR315117	K. pneumoniae	1	1	1	1	1	1	1	1	1	1	1	1	1	1	1	1	1	1	1	1	1	1	1	Human: Clinical	PRJEB1563
ERR315118	K. pneumoniae	1	1	1	1	1	1	1	1	1	1	1	1	1	1	1	1	1	1	1	1	1	1	1	Human: Clinical	PRJEB1563
ERR315119	K. pneumoniae	1	1	1	1	1	1	1	1	1	1	1	1	1	1	1	1	1	1	1	1	1	1	1	Human: Clinical	PRJEB1563
ERR315120	K. pneumoniae	1	1	1	1	1	1	1	1	1	1	1	1	1	1	1	1	1	1	1	1	1	1	1	Human: Clinical	PRJEB1563
ERR315121	K. pneumoniae	1	1	1	1	1	1	1	1	1	1	1	1	1	1	1	1	1	1	1	1	1	1	1	Human: Clinical	PRJEB1563
ERR315122	K. pneumoniae	1	1	1	1	1	1	1	1	1	1	1	1	1	1	1	1	1	1	1	1	1	1	1	Human: Clinical	PRJEB1563
ERR315123	K. pneumoniae	1	1	1	1	1	1	1	1	1	1	1	1	1	1	1	1	1	1	1	1	1	1	1	Human: Clinical	PRJEB1563
ERR315124	K. pneumoniae	1	1	1	1	1	1	1	1	1	1	1	1	1	1	1	1	1	1	1	1	1	1	1	Human: Clinical	PRJEB1563
ERR315125	K. pneumoniae	1	1	1	1	1	1	1	1	1	1	1	1	1	1	1	1	1	1	1	1	1	1	1	Human: Clinical	PRJEB1563
ERR315126	K. pneumoniae	1	1	1	1	1	1	1	1	1	1	1	1	1	1	1	1	1	1	1	1	1	1	1	Human: Clinical	PRJEB1563
ERR315127	K. pneumoniae	1	1	1	1	1	1	1	1	1	1	1	1	1	1	1	1	1	1	1	1	1	1	1	Human: Clinical	PRJEB1563
ERR315128	K. pneumoniae	1	1	1	1	1	1	1	1	1	1	1	1	1	1	1	1	1	1	1	1	1	1	1	Human: Clinical	PRJEB1563
ERR315129	K. pneumoniae	1	1	1	1	1	1	1	1	1	1	1	1	1	1	1	1	1	1	1	1	1	1	1	Human: Clinical	PRJEB1563
ERR315132	K. pneumoniae	1	1	1	1	1	1	1	1	1	1	1	1	1	1	1	1	1	1	1	1	1	1	1	Human: Clinical	PRJEB1563
ERR315133	K. pneumoniae	1	1	1	1	1	1	1	1	1	1	1	1	1	1	1	1	1	1	1	1	1	1	1	Human: Clinical	PRJEB1563
ERR315134	K. pneumoniae	1	1	1	1	1	1	1	1	1	1	1	1	1	1	1	1	1	1	1	1	1	1	1	Human: Clinical	PRJEB1563
ERR315135	K. pneumoniae	1	1	1	1	1	1	1	1	1	1	1	1	1	1	1	1	1	1	1	1	1	1	1	Human: Clinical	PRJEB1563
ERR315137	K. pneumoniae	1	1	1	1	1	1	1	1	1	1	1	1	1	1	1	1	1	1	1	1	1	1	1	Human: Clinical	PRJEB1563
ERR315138	K. pneumoniae	1	1	1	1	1	1	1	1	1	1	1	1	1	1	1	1	1	1	1	1	1	1	1	Human: Clinical	PRJEB1563
ERR315139	K. pneumoniae	1	1	1	1	1	1	1	1	1	1	1	1	1	1	1	1	1	1	1	1	1	1	1	Human: Clinical	PRJEB1563
ERR315140	K. pneumoniae	1	1	1	1	1	1	1	1	1	1	1	1	1	1	1	1	1	1	1	1	1	1	1	Human: Clinical	PRJEB1563
ERR315141	K. pneumoniae	1	1	1	1	1	1	1	1	1	1	1	1	1	1	1	1	1	1	1	1	1	1	1	Human: Clinical	PRJEB1563
ERR315143	K. pneumoniae	1	1	1	1	1	1	1	1	1	1	1	1	1	1	1	1	1	1	1	1	1	1	1	Human: Clinical	PRJEB1563
ERR315144	K. pneumoniae	1	1	1	1	1	1	1	1	1	1	1	1	1	1	1	1	1	1	1	1	1	1	1	Human: Clinical	PRJEB1563
ERR315145	K. pneumoniae	1	1	1	1	1	1	1	1	1	1	1	1	1	1	1	1	1	1	1	1	1	1	1	Human: Clinical	PRJEB1563
ERR315146	K. pneumoniae	1	1	1	1	1	1	1	1	1	1	1	1	1	1	1	1	1	1	1	1	1	1	1	Human: Clinical	PRJEB1563
ERR315147	K. pneumoniae	1	1	1	1	1	1	1	1	1	1	1	1	1	1	1	1	1	1	1	1	1	1	1	Human: Clinical	PRJEB1563
ERR315148	K. pneumoniae	1	1	1	1	1	1	1	1	1	1	1	1	1	1	1	1	1	1	1	1	1	1	1	Human: Clinical	PRJEB1563
ERR315150	K. pneumoniae	1	1	1	1	1	1	1	1	1	1	1	1	1	1	1	1	1	1	1	1	1	1	1	Human: Clinical	PRJEB1563
ERR315151	K. pneumoniae	1	1	1	1	1	1	1	1	1	1	1	1	1	1	1	1	1	1	1	1	1	1	1	Human: Clinical	PRJEB1563
ERR315154	K. pneumoniae	1	1	1	1	1	1	1	1	1	1	1	1	1	1	1	1	1	1	1	1	1	1	1	Human: Clinical	PRJEB1563
ERR315155	K. pneumoniae	1	1	1	1	1	1	1	1	1	1	1	1	1	1	1	1	1	1	1	1	1	1	1	Human: Clinical	PRJEB1563
ERR315156	K. pneumoniae	1	1	1	1	1	1	1	1	1	1	1	1	1	1	1	1	1	1	1	1	1	1	1	Human: Clinical	PRJEB1563
ERR315157	K. pneumoniae	1	1	1	1	1	1	1	1	1	1	1	1	1	1	1	1	1	1	1	1	1	1	1	Human: Clinical	PRJEB1563
ERR315158	K. pneumoniae	1	1	1	1	1	1	1	1	1	1	1	1	1	1	1	1	1	1	1	1	1	1	1	Human: Clinical	PRJEB1563
ERR315159	K. pneumoniae	1	1	1	1	1	1	1	1	1	1	1	1	1	1	1	1	1	1	1	1	1	1	1	Human: Clinical	PRJEB1563
ERR315160	K. pneumoniae	1	1	1	1	1	1	1	1	1	1	1	1	1	1	1	1	1	1	1	1	1	1	1	Human: Clinical	PRJEB1563
ERR315161	K. variicola subsp. variicola	1	1	1	1	1	1	1	1	1	1	1	1	1	1	1	1	1	1	1	1	1	1	1	Human: Clinical	PRJEB1563
ERR315162	K. pneumoniae	1	1	1	1	1	1	1	1	1	1	1	1	1	1	1	1	1	1	1	1	1	1	1	Human: Clinical	PRJEB1563
ERR315163	K. pneumoniae	1	1	1	1	1	1	1	1	1	1	1	1	1	1	1	1	1	1	1	1	1	1	1	Human: Clinical	PRJEB1563
ERR315164	K. pneumoniae	1	1	1	1	1	1	1	1	1	1	1	1	1	1	1	1	1	1	1	1	1	1	1	Human: Clinical	PRJEB1563
ERR315167	K. pneumoniae	1	1	1	1	1	1	1	1	1	1	1	1	1	1	1	1	1	1	1	1	1	1	1	Human: Clinical	PRJEB1563
ERR315168	K. pneumoniae	1	1	1	1	1	1	1	1	1	1	1	1	1	1	1	1	1	1	1	1	1	1	1	Human: Clinical	PRJEB1563
ERR315169	K. pneumoniae	1	1	1	1	1	1	1	1	1	1	1	1	1	1	1	1	1	1	1	1	1	1	1	Human: Clinical	PRJEB1563
ERR315170	K. pneumoniae	1	1	1	1	1	1	1	1	1	1	1	1	1	1	1	1	1	1	1	1	1	1	1	Human: Clinical	PRJEB1563
ERR315176	K. pneumoniae	1	1	1	1	1	1	1	1	1	1	1	1	1	1	1	1	1	1	1	1	1	1	1	Human: Clinical	PRJEB1563
ERR315177	K. pneumoniae	1	1	1	1	1	1	1	1	1	1	1	1	1	1	1	1	1	1	1	1	1	1	1	Human: Clinical	PRJEB1563
ERR315179	K. pneumoniae	1	1	1	1	1	1	1	1	1	1	1	1	1	1	1	1	1	1	1	1	1	1	1	Human: Clinical	PRJEB1563
ERR315180	K. pneumoniae	1	1	1	1	1	1	1	1	1	1	1	1	1	1	1	1	1	1	1	1	1	1	1	Human: Clinical	PRJEB1563
ERR315181	K. pneumoniae	1	1	1	1	1	1	1	1	1	1	1	1	1	1	1	1	1	1	1	1	1	1	1	Human: Clinical	PRJEB1563
ERR315182	K. pneumoniae	1	1	1	1	1	1	1	1	1	1	1	1	1	1	1	1	1	1	1	1	1	1	1	Human: Clinical	PRJEB1563
ERR315183	K. pneumoniae	1	1	1	1	1	1	1	1	1	1	1	1	1	1	1	1	1	1	1	1	1	1	1	Human: Clinical	PRJEB1563
ERR315184	K. pneumoniae	1	1	1	1	1	1	1	1	1	1	1	1	1	1	1	1	1	1	1	1	1	1	1	Human: Clinical	PRJEB1563
ERR315185	K. pneumoniae	1	1	1	1	1	1	1	1	1	1	1	1	1	1	1	1	1	1	1	1	1	1	1	Human: Clinical	PRJEB1563
ERR315186	K. pneumoniae	1	1	1	1	1	1	1	1	1	1	1	1	1	1	1	1	1	1	1	1	1	1	1	Human: Clinical	PRJEB1563
ERR315187	K. pneumoniae	1	1	1	1	1	1	1	1	1	1	1	1	1	1	1	1	1	1	1	1	1	1	1	Human: Clinical	PRJEB1563
ERR315190	K. pneumoniae	1	1	1	1	1	1	1	1	1	1	1	1	1	1	1	1	1	1	1	1	1	1	1	Human: Clinical	PRJEB1563
ERR319498	K. variicola subsp. variicola	1	1	1	1	1	1	1	1	1	1	1	1	1	1	1	1	1	1	1	1	1	1	1	Human: Clinical	PRJEB1563
ERR319499	K. pneumoniae	1	1	1	1	1	1	1	1	1	1	1	1	1	1	1	1	1	1	1	1	1	1	1	Human: Clinical	PRJEB1563
ERR319500	K. pneumoniae	1	1	1	1	1	1	1	1	1	1	1	1	1	1	1	1	1	1	1	1	1	1	1	Human: Clinical	PRJEB1563
ERR319501	K. pneumoniae	1	1	1	1	1	1	1	1	1	1	1	1	1	1	1	1	1	1	1	1	1	1	1	Human: Clinical	PRJEB1563
ERR319503	K. pneumoniae	1	1	1	1	1	1	1	1	1	1	1	1	1	1	1	1	1	1	1	1	1	1	1	Human: Clinical	PRJEB1563
ERR319504	K. pneumoniae	1	1	1	1	1	1	1	1	1	1	1	1	1	1	1	1	1	1	1	1	1	1	1	Human: Clinical	PRJEB1563
ERR319506	K. pneumoniae	1	1	1	1	1	1	1	1	1	1	1	1	1	1	1	1	1	1	1	1	1	1	1	Human: Clinical	PRJEB1563
ERR319507	K. pneumoniae	1	1	1	1	1	1	1	1	1	1	1	1	1	1	1	1	1	1	1	1	1	1	1	Human: Clinical	PRJEB1563
ERR319509	K. pneumoniae	1	1	1	1	1	1	1	1	1	1	1	1	1	1	1	1	1	1	1	1	1	1	1	Human: Clinical	PRJEB1563
ERR319510	K. pneumoniae	1	1	1	1	1	1	1	1	1	1	1	1	1	1	1	1	1	1	1	1	1	1	1	Human: Clinical	PRJEB1563
ERR319511	K. pneumoniae	1	1	1	1	1	1	1	1	1	1	1	1	1	1	1	1	1	1	1	1	1	1	1	Human: Clinical	PRJEB1563
ERR319512	K. pneumoniae	1	1	1	1	1	1	1	1	1	1	1	1	1	1	1	1	1	1	1	1	1	1	1	Human: Clinical	PRJEB1563
ERR319513	K. pneumoniae	1	1	1	1	1	1	1	1	1	1	1	1	1	1	1	1	1	1	1	1	1	1	1	Human: Clinical	PRJEB1563
ERR319514	K. variicola subsp. variicola	1	1	1	1	1	1	1	1	1	1	1	1	1	1	1	1	1	1	1	1	1	1	1	Human: Clinical	PRJEB1563
ERR319516	K. pneumoniae	1	1	1	1	1	1	1	1	1	1	1	1	1	1	1	1	1	1	1	1	1	1	1	Human: Clinical	PRJEB1563
ERR319517	K. pneumoniae	1	1	1	1	1	1	1	1	1	1	1	1	1	1	1	1	1	1	1	1	1	1	1	Human: Clinical	PRJEB1563
ERR319518	K. pneumoniae	1	1	1	1	1	1	1	1	1	1	1	1	1	1	1	1	1	1	1	1	1	1	1	Human: Clinical	PRJEB1563
ERR319519	K. pneumoniae	1	1	1	1	1	1	1	1	1	1	1	1	1	1	1	1	1	1	1	1	1	1	1	Human: Clinical	PRJEB1563
ERR319521	K. pneumoniae	1	1	1	1	1	1	1	1	1	1	1	1	1	1	1	1	1	1	1	1	1	1	1	Human: Clinical	PRJEB1563
ERR319525	K. pneumoniae	1	1	1	1	1	1	1	1	1	1	1	1	1	1	1	1	1	1	1	1	1	1	1	Human: Clinical	PRJEB1563
ERR319526	K. pneumoniae	1	1	1	1	1	1	1	1	1	1	1	1	1	1	1	1	1	1	1	1	1	1	1	Human: Clinical	PRJEB1563
ERR319527	K. pneumoniae	1	1	1	1	1	1	1	1	1	1	1	1	1	1	1	1	1	1	1	1	1	1	1	Human: Clinical	PRJEB1563
ERR319528	K. pneumoniae	1	1	1	1	1	1	1	1	1	1	1	1	1	1	1	1	1	1	1	1	1	1	1	Human: Clinical	PRJEB1563
ERR319529	K. pneumoniae	1	1	1	1	1	1	1	1	1	1	1	1	1	1	1	1	1	1	1	1	1	1	1	Human: Clinical	PRJEB1563
ERR319530	K. pneumoniae	1	1	1	1	1	1	1	1	1	1	1	1	1	1	1	1	1	1	1	1	1	1	1	Human: Clinical	PRJEB1563
ERR319531	K. pneumoniae	1	1	1	1	1	1	1	1	1	1	1	1	1	1	1	1	1	1	1	1	1	1	1	Human: Clinical	PRJEB1563
ERR319533	K. pneumoniae	1	1	1	1	1	1	1	1	1	1	1	1	1	1	1	1	1	1	1	1	1	1	1	Human: Clinical	PRJEB1563
ERR319534	K. pneumoniae	1	1	1	1	1	1	1	1	1	1	1	1	1	1	1	1	1	1	1	1	1	1	1	Human: Clinical	PRJEB1563
ERR319535	K. pneumoniae	1	1	1	1	1	1	1	1	1	1	1	1	1	1	1	1	1	1	1	1	1	1	1	Human: Clinical	PRJEB1563
ERR319536	K. variicola subsp. variicola	1	1	1	1	1	1	1	1	1	1	1	1	1	1	1	1	1	1	1	1	1	1	1	Human: Clinical	PRJEB1563
ERR319537	K. quasivariicola	1	1	1	1	1	1	1	1	1	1	1	1	1	1	1	1	1	1	1	1	1	1	1	Human: Clinical	PRJEB1563
ERR319538	K. pneumoniae	1	1	1	1	1	1	1	1	1	1	1	1	1	1	1	1	1	1	1	1	1	1	1	Human: Clinical	PRJEB1563
ERR319540	K. pneumoniae	1	1	1	1	1	1	1	1	1	1	1	1	1	1	1	1	1	1	1	1	1	1	1	Human: Clinical	PRJEB1563
ERR319542	K. pneumoniae	1	1	1	1	1	1	1	1	1	1	1	1	1	1	1	1	1	1	1	1	1	1	1	Human: Clinical	PRJEB1563
ERR319543	K. pneumoniae	1	1	1	1	1	1	1	1	1	1	1	1	1	1	1	1	1	1	1	1	1	1	1	Human: Clinical	PRJEB1563
ERR319544	K. pneumoniae	1	1	1	1	1	1	1	1	1	1	1	1	1	1	1	1	1	1	1	1	1	1	1	Human: Clinical	PRJEB1563
ERR319545	K. pneumoniae	1	1	1	1	1	1	1	1	1	1	1	1	1	1	1	1	1	1	1	1	1	1	1	Human: Clinical	PRJEB1563
ERR319546	K. pneumoniae	1	1	1	1	1	1	1	1	1	1	1	1	1	1	1	1	1	1	1	1	1	1	1	Human: Clinical	PRJEB1563
ERR319547	K. pneumoniae	1	1	1	1	1	1	1	1	1	1	1	1	1	1	1	1	1	1	1	1	1	1	1	Human: Clinical	PRJEB1563
ERR319548	K. pneumoniae	1	1	1	1	1	1	1	1	1	1	1	1	1	1	1	1	1	1	1	1	1	1	1	Human: Clinical	PRJEB1563
ERR319549	K. pneumoniae	1	1	1	1	1	1	1	1	1	1	1	1	1	1	1	1	1	1	1	1	1	1	1	Human: Clinical	PRJEB1563
ERR319550	K. quasivariicola	1	1	1	1	1	1	1	1	1	1	1	1	1	1	1	1	1	1	1	1	1	1	1	Human: Clinical	PRJEB1563
ERR319551	K. pneumoniae	1	1	1	1	1	1	1	1	1	1	1	1	1	1	1	1	1	1	1	1	1	1	1	Human: Clinical	PRJEB1563
ERR319552	K. pneumoniae	1	1	1	1	1	1	1	1	1	1	1	1	1	1	1	1	1	1	1	1	1	1	1	Human: Clinical	PRJEB1563
ERR319553	K. pneumoniae	1	1	1	1	1	1	1	1	1	1	1	1	1	1	1	1	1	1	1	1	1	1	1	Human: Clinical	PRJEB1563
ERR319554	K. pneumoniae	1	1	1	1	1	1	1	1	1	1	1	1	1	1	1	1	1	1	1	1	1	1	1	Human: Clinical	PRJEB1563
ERR319555	K. pneumoniae	1	1	1	1	1	1	1	1	1	1	1	1	1	1	1	1	1	1	1	1	1	1	1	Human: Clinical	PRJEB1563
ERR319557	K. pneumoniae	1	1	1	1	1	1	1	1	1	1	1	1	1	1	1	1	1	1	1	1	1	1	1	Human: Clinical	PRJEB1563
ERR319558	K. pneumoniae	1	1	1	1	1	1	1	1	1	1	1	1	1	1	1	1	1	1	1	1	1	1	1	Human: Clinical	PRJEB1563
ERR319560	K. pneumoniae	1	1	1	1	1	1	1	1	1	1	1	1	1	1	1	1	1	1	1	1	1	1	1	Human: Clinical	PRJEB1563
ERR319562	K. pneumoniae	1	1	1	1	1	1	1	1	1	1	1	1	1	1	1	1	1	1	1	1	1	1	1	Human: Clinical	PRJEB1563
ERR319563	K. pneumoniae	1	1	1	1	1	1	1	1	1	1	1	1	1	1	1	1	1	1	1	1	1	1	1	Human: Clinical	PRJEB1563
ERR319565	K. pneumoniae	1	1	1	1	1	1	1	1	1	1	1	1	1	1	1	1	1	1	1	1	1	1	1	Human: Clinical	PRJEB1563
ERR319566	K. pneumoniae	1	1	1	1	1	1	1	1	1	1	1	1	1	1	1	1	1	1	1	1	1	1	1	Human: Clinical	PRJEB1563
ERR319567	K. pneumoniae	1	1	1	1	1	1	1	1	1	1	1	1	1	1	1	1	1	1	1	1	1	1	1	Human: Clinical	PRJEB1563
ERR319568	K. pneumoniae	1	1	1	1	1	1	1	1	1	1	1	1	1	1	1	1	1	1	1	1	1	1	1	Human: Clinical	PRJEB1563
ERR319569	K. pneumoniae	1	1	1	1	1	1	1	1	1	1	1	1	1	1	1	1	1	1	1	1	1	1	1	Human: Clinical	PRJEB1563
ERR319570	K. pneumoniae	1	1	1	1	1	1	1	1	1	1	1	1	1	1	1	1	1	1	1	1	1	1	1	Human: Clinical	PRJEB1563
ERR319571	K. pneumoniae	1	1	1	1	1	1	1	1	1	1	1	1	1	1	1	1	1	1	1	1	1	1	1	Human: Clinical	PRJEB1563
ERR319572	K. pneumoniae	1	1	1	1	1	1	1	1	1	1	1	1	1	1	1	1	1	1	1	1	1	1	1	Human: Clinical	PRJEB1563
ERR319573	K. pneumoniae	1	1	1	1	1	1	1	1	1	1	1	1	1	1	1	1	1	1	1	1	1	1	1	Human: Clinical	PRJEB1563
ERR319574	K. pneumoniae	1	1	1	1	1	1	1	1	1	1	1	1	1	1	1	1	1	1	1	1	1	1	1	Human: Clinical	PRJEB1563
ERR319575	K. pneumoniae	1	1	1	1	1	1	1	1	1	1	1	1	1	1	1	1	1	1	1	1	1	1	1	Human: Clinical	PRJEB1563
ERR319576	K. pneumoniae	1	1	1	1	1	1	1	1	1	1	1	1	1	1	1	1	1	1	1	1	1	1	1	Human: Clinical	PRJEB1563
ERR319577	K. pneumoniae	1	1	1	1	1	1	1	1	1	1	1	1	1	1	1	1	1	1	1	1	1	1	1	Human: Clinical	PRJEB1563
ERR319578	K. pneumoniae	1	1	1	1	1	1	1	1	1	1	1	1	1	1	1	1	1	1	1	1	1	1	1	Human: Clinical	PRJEB1563
ERR319579	K. pneumoniae	1	1	1	1	1	1	1	1	1	1	1	1	1	1	1	1	1	1	1	1	1	1	1	Human: Clinical	PRJEB1563
ERR319581	K. pneumoniae	1	1	1	1	1	1	1	1	1	1	1	1	1	1	1	1	1	1	1	1	1	1	1	Human: Clinical	PRJEB1563
ERR319582	K. pneumoniae	1	1	1	1	1	1	1	1	1	1	1	1	1	1	1	1	1	1	1	1	1	1	1	Human: Clinical	PRJEB1563
ERR319584	K. pneumoniae	1	1	1	1	1	1	1	1	1	1	1	1	1	1	1	1	1	1	1	1	1	1	1	Human: Clinical	PRJEB1563
ERR319585	K. pneumoniae	1	1	1	1	1	1	1	1	1	1	1	1	1	1	1	1	1	1	1	1	1	1	1	Human: Clinical	PRJEB1563
ERR319587	K. pneumoniae	1	1	1	1	1	1	1	1	1	1	1	1	1	1	1	1	1	1	1	1	1	1	1	Human: Clinical	PRJEB1563
ERR319588	K. pneumoniae	1	1	1	1	1	1	1	1	1	1	1	1	1	1	1	1	1	1	1	1	1	1	1	Human: Clinical	PRJEB1563
ERR319589	K. pneumoniae	1	1	1	1	1	1	1	1	1	1	1	1	1	1	1	1	1	1	1	1	1	1	1	Human: Clinical	PRJEB1563
ERR319590	K. pneumoniae	1	1	1	1	1	1	1	1	1	1	1	1	1	1	1	1	1	1	1	1	1	1	1	Human: Clinical	PRJEB1563
ERR319591	K. pneumoniae	1	1	1	1	1	1	1	1	1	1	1	1	1	1	1	1	1	1	1	1	1	1	1	Human: Clinical	PRJEB1563
ERR319592	K. pneumoniae	1	1	1	1	1	1	1	1	1	1	1	1	1	1	1	1	1	1	1	1	1	1	1	Human: Clinical	PRJEB1563
ERR323223	K. variicola subsp. variicola	1	1	1	1	1	1	1	1	1	1	1	1	1	1	1	1	1	1	1	1	1	1	1	Human: Clinical	PRJEB1563
ERR323225	K. pneumoniae	1	1	1	1	1	1	1	1	1	1	1	1	1	1	1	1	1	1	1	1	1	1	1	Human: Clinical	PRJEB1563
ERR1795940	K. quasipneumoniae subsp. quasipneumoniae	0	0	0	0	0	0	0	0	0	0	0	0	0	0	0	0	0	0	1	1	1	1	1	Human: Colonisation	PRJEB18814
ERR1795942	K. quasipneumoniae subsp. quasipneumoniae	0	0	0	0	0	0	0	0	0	0	0	0	0	0	0	0	0	0	1	1	1	1	1	Human: Colonisation	PRJEB18814
ERR1795972	K. quasipneumoniae subsp. similipneumoniae	0	0	0	0	0	0	0	0	0	0	0	0	0	0	0	0	0	0	1	1	1	1	1	Human: Colonisation	PRJEB18814
ERR1795973	K. quasipneumoniae subsp. similipneumoniae	0	0	0	0	0	0	0	0	0	0	0	0	0	0	0	0	0	0	1	1	1	1	1	Human: Colonisation	PRJEB18814
ERR1796002	K. quasipneumoniae subsp. similipneumoniae	0	0	0	0	0	0	0	0	0	0	0	0	0	0	0	0	0	0	1	1	1	1	1	Human: Colonisation	PRJEB18814
ERR1795945	K. pneumoniae	1	1	1	1	1	1	1	1	1	1	1	1	1	1	1	1	1	1	1	1	1	1	1	Human: Colonisation	PRJEB18814
ERR1795946	K. pneumoniae	1	1	1	1	1	1	1	1	1	1	1	1	1	1	1	1	1	1	1	1	1	1	1	Human: Colonisation	PRJEB18814
ERR1795950	K. pneumoniae	1	1	1	1	1	1	1	1	1	1	1	1	1	1	1	1	1	1	1	1	1	1	1	Human: Colonisation	PRJEB18814
ERR1795954	K. pneumoniae	1	1	1	1	1	1	1	1	1	1	1	1	1	1	1	1	1	1	1	1	1	1	1	Human: Colonisation	PRJEB18814
ERR1795956	K. pneumoniae	1	1	1	1	1	1	1	1	1	1	1	1	1	1	1	1	1	1	1	1	1	1	1	Human: Colonisation	PRJEB18814
ERR1795957	K. pneumoniae	1	1	1	1	1	1	1	1	1	1	1	1	1	1	1	1	1	1	1	1	1	1	1	Human: Colonisation	PRJEB18814
ERR1795958	K. pneumoniae	1	1	1	1	1	1	1	1	1	1	1	1	1	1	1	1	1	1	1	1	1	1	1	Human: Clinical	PRJEB18814
ERR1795963	K. pneumoniae	1	1	1	1	1	1	1	1	1	1	1	1	1	1	1	1	1	1	1	1	1	1	1	Human: Clinical	PRJEB18814
ERR1795966	K. pneumoniae	1	1	1	1	1	1	1	1	1	1	1	1	1	1	1	1	1	1	1	1	1	1	1	Human: Colonisation	PRJEB18814
ERR1795967	K. pneumoniae	1	1	1	1	1	1	1	1	1	1	1	1	1	1	1	1	1	1	1	1	1	1	1	Human: Colonisation	PRJEB18814
ERR1795968	K. pneumoniae	1	1	1	1	1	1	1	1	1	1	1	1	1	1	1	1	1	1	1	1	1	1	1	Human: Colonisation	PRJEB18814
ERR1795975	K. pneumoniae	1	1	1	1	1	1	1	1	1	1	1	1	1	1	1	1	1	1	1	1	1	1	1	Human: Colonisation	PRJEB18814
ERR1795976	K. pneumoniae	1	1	1	1	1	1	1	1	1	1	1	1	1	1	1	1	1	1	1	1	1	1	1	Human: Colonisation	PRJEB18814
ERR1795978	K. pneumoniae	1	1	1	1	1	1	1	1	1	1	1	1	1	1	1	1	1	1	1	1	1	1	1	Human: Colonisation	PRJEB18814
ERR1795979	K. pneumoniae	1	1	1	1	1	1	1	1	1	1	1	1	1	1	1	1	1	1	1	1	1	1	1	Human: Colonisation	PRJEB18814
ERR1795980	K. pneumoniae	1	1	1	1	1	1	1	1	1	1	1	1	1	1	1	1	1	1	1	1	1	1	1	Human: Colonisation	PRJEB18814
ERR1795981	K. pneumoniae	1	1	1	1	1	1	1	1	1	1	1	1	1	1	1	1	1	1	1	1	1	1	1	Human: Colonisation	PRJEB18814
ERR1795984	K. pneumoniae	1	1	1	1	1	1	1	1	1	1	1	1	1	1	1	1	1	1	1	1	1	1	1	Human: Colonisation	PRJEB18814
ERR1795988	K. pneumoniae	1	1	1	1	1	1	1	1	1	1	1	1	1	1	1	1	1	1	1	1	1	1	1	Environmental: Colonisation	PRJEB18814
ERR1795989	K. variicola subsp. variicola	1	1	1	1	1	1	1	1	1	1	1	1	1	1	1	1	1	1	1	1	1	1	1	Human: Colonisation	PRJEB18814
ERR1795990	K. variicola subsp. variicola	1	1	1	1	1	1	1	1	1	1	1	1	1	1	1	1	1	1	1	1	1	1	1	Human: Colonisation	PRJEB18814
ERR1795998	K. pneumoniae	1	1	1	1	1	1	1	1	1	1	1	1	1	1	1	1	1	1	1	1	1	1	1	Human: Colonisation	PRJEB18814
ERR1796007	K. pneumoniae	1	1	1	1	1	1	1	1	1	1	1	1	1	1	1	1	1	1	1	1	1	1	1	Human: Colonisation	PRJEB18814
ERR1796008	K. pneumoniae	1	1	1	1	1	1	1	1	1	1	1	1	1	1	1	1	1	1	1	1	1	1	1	Human: Colonisation	PRJEB18814
ERR1796012	K. pneumoniae	1	1	1	1	1	1	1	1	1	1	1	1	1	1	1	1	1	1	1	1	1	1	1	Human: Colonisation	PRJEB18814
ERR1796013	K. pneumoniae	1	1	1	1	1	1	1	1	1	1	1	1	1	1	1	1	1	1	1	1	1	1	1	Human: Colonisation	PRJEB18814
ERR1796014	K. pneumoniae	1	1	1	1	1	1	1	1	1	1	1	1	1	1	1	1	1	1	1	1	1	1	1	Human: Colonisation	PRJEB18814
ERR1796019	K. pneumoniae	1	1	1	1	1	1	1	1	1	1	1	1	1	1	1	1	1	1	1	1	1	1	1	Human: Colonisation	PRJEB18814
ERR1796020	K. pneumoniae	1	1	1	1	1	1	1	1	1	1	1	1	1	1	1	1	1	1	1	1	1	1	1	Human: Clinical	PRJEB18814
ERR1796021	K. variicola subsp. variicola	0	1	1	1	1	1	1	1	1	1	1	1	1	1	1	1	1	1	1	1	1	1	1	Human: Clinical	PRJEB18814
ERR1796023	K. quasivariicola	1	1	1	1	1	1	1	1	1	1	1	1	1	1	1	1	1	1	1	1	1	1	1	Environmental: Colonisation	PRJEB18814
ERR1796026	K. pneumoniae	1	1	1	1	1	1	1	1	1	1	1	1	1	1	1	1	1	1	1	1	0	1	1	Environmental: Colonisation	PRJEB18814
ERR1796032	K. pneumoniae	1	1	1	1	1	1	1	1	1	1	1	1	1	1	1	1	1	1	1	1	0	1	1	Environmental: Colonisation	PRJEB18814
ERR1796033	K. pneumoniae	1	1	1	1	1	1	1	1	1	1	1	1	1	1	1	1	1	1	1	1	0	1	1	Environmental: Colonisation	PRJEB18814
ERR1796034	K. variicola subsp. variicola	1	1	1	1	1	1	1	1	1	1	1	1	1	1	1	1	1	1	1	1	1	1	1	Environmental: Colonisation	PRJEB18814
ERR1796036	K. variicola subsp. variicola	1	1	1	1	1	1	1	1	1	1	1	1	1	1	1	1	1	1	1	1	1	1	1	Human: Colonisation	PRJEB18814
ERR1796041	K. pneumoniae	1	1	1	1	1	1	1	1	1	1	1	1	1	1	1	1	1	1	1	1	1	1	1	Human: Colonisation	PRJEB18814
ERR1796042	K. pneumoniae	1	1	1	1	1	1	1	1	1	1	1	1	1	1	1	1	1	1	1	1	1	1	1	Human: Colonisation	PRJEB18814
ERR1796044	K. pneumoniae	1	1	1	1	1	1	1	1	1	1	1	1	1	1	1	1	1	1	1	1	1	1	1	Environmental: Colonisation	PRJEB18814
ERR1796045	K. pneumoniae	1	1	1	1	1	1	1	1	1	1	1	1	1	1	1	1	1	1	1	1	1	1	1	Environmental: Colonisation	PRJEB18814
ERR1796048	K. pneumoniae	1	1	1	1	1	1	1	1	1	1	1	1	1	1	1	1	1	1	1	1	1	1	1	Human: Colonisation	PRJEB18814
ERR1796057	K. variicola subsp. variicola	1	1	1	1	1	1	1	1	1	1	1	1	1	1	1	1	1	1	1	1	1	1	1	Human: Colonisation	PRJEB18814
ERR276921	K. pneumoniae	1	1	1	1	1	1	1	1	1	1	1	1	1	1	1	1	1	1	1	1	1	1	1	Human: Unknown	PRJEB1963
ERR276922	K. pneumoniae	1	1	1	1	1	1	1	1	1	1	1	1	1	1	1	1	1	1	1	1	1	1	1	Human: Unknown	PRJEB1963
ERR276923	K. pneumoniae	1	1	1	1	1	1	1	1	1	1	1	1	1	1	1	1	1	1	1	1	1	1	1	Human: Unknown	PRJEB1963
ERR276924	K. variicola subsp. variicola	1	1	1	1	1	1	1	1	1	1	1	1	1	1	1	1	1	1	1	1	1	1	1	Human: Unknown	PRJEB1963
ERR276925	K. pneumoniae	1	1	1	1	1	1	1	1	1	1	1	1	1	1	1	1	1	1	1	1	1	1	1	Human: Unknown	PRJEB1963
ERR276926	K. pneumoniae	1	1	1	1	1	1	1	1	1	1	1	1	1	1	1	1	1	1	1	1	1	1	1	Human: Unknown	PRJEB1963
ERR276927	K. pneumoniae	1	1	1	1	1	1	1	1	1	1	1	1	1	1	1	1	1	1	1	1	0	1	1	Human: Unknown	PRJEB1963
ERR276928	K. variicola subsp. variicola	1	1	1	1	1	1	1	1	1	1	1	1	1	1	1	1	1	1	0	0	1	1	1	Human: Unknown	PRJEB1963
ERR276930	K. pneumoniae	1	1	1	1	1	1	1	1	1	1	1	1	1	1	1	1	1	1	1	1	1	1	1	Human: Unknown	PRJEB1963
ERR276931	K. variicola subsp. variicola	1	1	1	1	1	1	1	1	1	1	1	1	1	1	1	1	1	1	1	1	1	1	1	Human: Unknown	PRJEB1963
ERR276932	K. pneumoniae	1	1	1	1	1	1	1	1	1	1	1	1	1	1	1	1	1	1	1	1	1	1	1	Human: Unknown	PRJEB1963
ERR276933	K. variicola subsp. variicola	1	1	1	1	1	1	1	1	1	1	1	1	1	1	1	1	1	1	1	1	1	1	1	Human: Unknown	PRJEB1963
ERR276934	K. pneumoniae	1	1	1	1	1	1	1	1	1	1	1	1	1	1	1	1	1	1	1	1	1	1	1	Human: Unknown	PRJEB1963
ERR276935	K. quasipneumoniae subsp. similipneumoniae	1	1	1	1	1	1	1	1	1	1	1	1	1	1	1	1	1	1	1	1	1	1	1	Human: Unknown	PRJEB1963
ERR276936	K. pneumoniae	1	1	1	1	1	1	1	1	1	1	1	1	1	1	1	1	1	1	1	1	1	1	1	Human: Unknown	PRJEB1963
ERR276937	K. pneumoniae	1	1	1	1	1	1	1	1	1	1	1	1	1	1	1	1	1	1	1	1	1	1	1	Human: Unknown	PRJEB1963
ERR276938	K. pneumoniae	1	1	1	1	1	1	1	1	1	1	1	1	1	1	1	1	1	1	1	1	1	1	1	Human: Unknown	PRJEB1963
ERR276939	K. pneumoniae	1	1	1	1	1	1	1	1	1	1	1	1	1	1	1	1	1	1	1	1	1	1	1	Human: Unknown	PRJEB1963
ERR276940	K. pneumoniae	1	1	1	1	1	1	1	1	1	1	1	1	1	1	1	1	1	1	1	1	1	1	1	Human: Unknown	PRJEB1963
ERR276941	K. variicola subsp. variicola	1	1	1	1	1	1	1	1	1	1	1	1	1	1	1	1	1	1	1	1	1	1	1	Human: Unknown	PRJEB1963
ERR276942	K. pneumoniae	1	1	1	1	1	1	1	1	1	1	1	1	1	1	1	1	1	1	1	1	1	1	1	Human: Unknown	PRJEB1963
ERR276943	K. pneumoniae	1	1	1	1	1	1	1	1	1	1	1	1	1	1	1	1	1	1	1	1	1	1	1	Human: Unknown	PRJEB1963
ERR276944	K. pneumoniae	1	1	1	1	1	1	1	1	1	1	1	1	1	1	1	1	1	1	1	1	1	1	1	Human: Unknown	PRJEB1963
ERR276947	K. pneumoniae	1	1	1	1	1	1	1	1	1	1	1	1	1	1	1	1	1	1	1	1	1	1	1	Human: Unknown	PRJEB1963
ERR276948	K. pneumoniae	1	1	1	1	1	1	1	1	1	1	1	1	1	1	1	1	1	1	1	1	1	1	1	Human: Unknown	PRJEB1963
ERR276949	K. pneumoniae	1	1	1	1	1	1	1	1	1	1	1	1	1	1	1	1	1	1	1	1	1	1	1	Human: Unknown	PRJEB1963
ERR276950	K. pneumoniae	1	1	1	1	1	1	1	1	1	1	1	1	1	1	1	1	1	1	1	1	1	1	1	Human: Unknown	PRJEB1963
ERR276951	K. pneumoniae	1	1	1	1	1	1	1	1	1	1	1	1	1	1	1	1	1	1	1	1	1	1	1	Human: Unknown	PRJEB1963
ERR276952	K. pneumoniae	1	1	1	1	1	1	1	1	1	1	1	1	1	1	1	1	1	1	1	1	1	1	1	Human: Unknown	PRJEB1963
ERR276953	K. pneumoniae	1	1	1	1	1	1	1	1	1	1	1	1	1	1	1	1	1	1	1	1	1	1	1	Human: Unknown	PRJEB1963
ERR276954	K. pneumoniae	1	1	1	1	1	1	1	1	1	1	1	1	1	1	1	1	1	1	1	1	1	1	1	Human: Unknown	PRJEB1963
ERR276955	K. pneumoniae	1	1	1	1	1	1	1	1	1	1	1	1	1	1	1	1	1	1	1	1	1	1	1	Human: Unknown	PRJEB1963
ERR276958	K. pneumoniae	1	1	1	1	1	1	1	1	1	1	1	1	1	1	1	1	1	1	1	1	1	1	1	Human: Unknown	PRJEB1963
ERR276959	K. pneumoniae	1	1	1	1	1	1	1	1	1	1	1	1	1	1	1	1	1	1	1	1	1	1	1	Human: Unknown	PRJEB1963
ERR276960	K. pneumoniae	1	1	1	1	1	1	1	1	1	1	1	1	1	1	1	1	1	1	1	1	1	1	1	Human: Unknown	PRJEB1963
ERR276961	K. pneumoniae	1	1	1	1	1	1	1	1	1	1	1	1	1	1	1	1	1	1	1	1	1	1	1	Human: Unknown	PRJEB1963
ERR276962	K. pneumoniae	1	1	1	1	1	1	1	1	1	1	1	1	1	1	1	1	1	1	1	1	1	1	1	Human: Unknown	PRJEB1963
ERR276963	K. pneumoniae	1	1	1	1	1	1	1	1	1	1	1	1	1	1	1	1	1	1	1	1	1	1	1	Human: Unknown	PRJEB1963
ERR276964	K. pneumoniae	1	1	1	1	1	1	1	1	1	1	1	1	1	1	1	1	1	1	1	1	1	1	1	Human: Unknown	PRJEB1963
ERR276965	K. pneumoniae	1	1	1	1	1	1	1	1	1	1	1	1	1	1	1	1	1	1	1	1	1	1	1	Human: Unknown	PRJEB1963
ERR276966	K. pneumoniae	1	1	1	1	1	1	1	1	1	1	1	1	1	1	1	1	1	1	1	1	1	1	1	Human: Unknown	PRJEB1963
ERR276967	K. pneumoniae	1	1	1	1	1	1	1	1	1	1	1	1	1	1	1	1	1	1	1	1	1	1	1	Human: Unknown	PRJEB1963
ERR276968	K. pneumoniae	1	1	1	1	1	1	1	1	1	1	1	1	1	1	1	1	1	1	1	1	1	1	1	Human: Unknown	PRJEB1963
ERR276969	K. pneumoniae	1	1	1	1	1	1	1	1	1	1	1	1	1	1	1	1	1	1	1	1	1	1	1	Human: Unknown	PRJEB1963
ERR276971	K. pneumoniae	0	1	1	1	1	1	1	1	1	1	1	1	1	1	1	1	1	1	1	1	1	1	1	Human: Unknown	PRJEB1963
ERR276972	K. pneumoniae	1	1	1	1	1	1	1	1	1	1	1	1	1	1	1	1	1	1	1	1	1	1	1	Human: Unknown	PRJEB1963
ERR276973	K. pneumoniae	1	1	1	1	1	1	1	1	1	1	1	1	1	1	1	1	1	1	1	1	1	1	1	Human: Unknown	PRJEB1963
ERR276974	K. pneumoniae	1	1	1	1	1	1	1	1	1	1	1	1	1	1	1	1	1	1	1	1	1	1	1	Human: Unknown	PRJEB1963
ERR276975	K. pneumoniae	1	1	1	1	1	1	1	1	1	1	1	1	1	1	1	1	1	1	1	1	1	1	1	Human: Unknown	PRJEB1963
ERR276976	K. variicola subsp. variicola	1	1	1	1	1	1	1	1	1	1	1	1	1	1	1	1	1	1	1	1	1	1	1	Human: Unknown	PRJEB1963
ERR276977	K. pneumoniae	1	1	1	1	1	1	1	1	1	1	1	1	1	1	1	1	1	1	1	1	1	1	1	Human: Unknown	PRJEB1963
ERR276978	K. pneumoniae	1	1	1	1	1	1	1	1	1	1	1	1	1	1	1	1	1	1	1	1	1	1	1	Human: Unknown	PRJEB1963
ERR276979	K. pneumoniae	1	1	1	1	1	1	1	1	1	1	1	1	1	1	1	1	1	1	1	1	1	1	1	Human: Unknown	PRJEB1963
ERR276980	K. pneumoniae	1	1	1	1	1	1	1	1	1	1	1	1	1	1	1	1	1	1	1	1	1	1	1	Human: Unknown	PRJEB1963
ERR276981	K. pneumoniae	1	1	1	1	1	1	1	1	1	1	1	1	1	1	1	1	1	1	1	1	1	1	1	Human: Unknown	PRJEB1963
ERR276982	K. pneumoniae	1	1	1	1	1	1	1	1	1	1	1	1	1	1	1	1	1	1	1	1	1	1	1	Human: Unknown	PRJEB1963
ERR276983	K. pneumoniae	1	1	1	1	1	1	1	1	1	1	1	1	1	1	1	1	1	1	1	1	1	1	1	Human: Unknown	PRJEB1963
ERR276985	K. pneumoniae	1	1	1	1	1	1	1	1	1	1	1	1	1	1	1	1	1	1	1	1	1	1	1	Human: Unknown	PRJEB1963
ERR276986	K. pneumoniae	1	1	1	1	1	1	1	1	1	1	1	1	1	1	1	1	1	1	1	1	1	1	1	Human: Unknown	PRJEB1963
ERR276987	K. pneumoniae	1	1	1	1	1	1	1	1	1	1	1	1	1	1	1	1	1	1	1	1	1	1	1	Human: Unknown	PRJEB1963
ERR276988	K. pneumoniae	1	1	1	1	1	1	1	1	1	1	1	1	1	1	1	1	1	1	1	1	1	1	1	Human: Unknown	PRJEB1963
ERR276989	K. pneumoniae	1	1	1	1	1	1	1	1	1	1	1	1	1	1	1	1	1	1	1	1	1	1	1	Human: Unknown	PRJEB1963
SRR1508820	K. pneumoniae	1	1	1	1	1	1	1	1	1	1	1	1	1	1	1	1	1	1	1	1	1	1	1	Human: Clinical	PRJEB1963
SRR1508825	K. pneumoniae	1	1	1	1	1	1	1	1	1	1	1	1	1	1	1	1	1	1	1	1	1	1	1	Human: Clinical	PRJEB1963
SRR1508833	K. pneumoniae	1	1	1	1	1	1	1	1	1	1	1	1	1	1	1	1	1	1	1	1	1	1	1	Human: Clinical	PRJEB1963
SRR1508834	K. pneumoniae	1	1	1	1	1	1	1	1	1	1	1	1	1	1	1	1	1	1	1	1	1	1	1	Human: Clinical	PRJEB1963
SRR1508843	K. pneumoniae	1	1	1	1	1	1	1	1	1	1	1	1	1	1	1	1	1	1	1	1	1	1	1	Human: Clinical	PRJEB1963
SRR1508848	K. pneumoniae	1	1	1	1	1	1	1	1	1	1	1	1	1	1	1	1	1	1	1	1	1	1	1	Human: Clinical	PRJEB1963
SRR1508852	K. pneumoniae	1	1	1	1	1	1	1	1	1	1	1	1	1	1	1	1	1	1	1	1	1	1	1	Human: Clinical	PRJEB1963
SRR1508853	K. pneumoniae	1	1	1	1	1	1	1	1	1	1	1	1	1	1	1	1	1	1	1	1	1	1	1	Human: Clinical	PRJEB1963
SRR1508855	K. pneumoniae	1	1	1	1	1	1	1	1	1	1	1	1	1	1	1	1	1	1	1	1	1	1	1	Human: Clinical	PRJEB1963
SRR1508858	K. pneumoniae	1	1	1	1	1	1	1	1	1	1	1	1	1	1	1	1	1	1	1	1	1	1	1	Human: Clinical	PRJEB1963
SRR1508859	K. pneumoniae	1	1	1	1	1	1	1	1	1	1	1	1	1	1	1	1	1	1	1	1	1	1	1	Human: Clinical	PRJEB1963
SRR1508860	K. pneumoniae	1	1	1	1	1	1	1	1	1	1	1	1	1	1	1	1	1	1	1	1	1	1	1	Human: Clinical	PRJEB1963
SRR1508862	K. pneumoniae	1	1	1	1	1	1	1	1	1	1	1	1	1	1	1	1	1	1	1	1	1	1	1	Human: Clinical	PRJEB1963
SRR1508863	K. pneumoniae	1	1	1	1	1	1	1	1	1	1	1	1	1	1	1	1	1	1	1	1	1	1	1	Human: Clinical	PRJEB1963
SRR1508864	K. pneumoniae	1	1	1	1	1	1	1	1	1	1	1	1	1	1	1	1	1	1	1	1	1	1	1	Human: Clinical	PRJEB1963
SRR1508865	K. pneumoniae	1	1	1	1	1	1	1	1	1	1	1	1	1	1	1	1	1	1	1	1	1	1	1	Human: Clinical	PRJEB1963
SRR1508866	K. pneumoniae	1	1	1	1	1	1	1	1	1	1	1	1	1	1	1	1	1	1	1	1	1	1	1	Human: Clinical	PRJEB1963
SRR1508872	K. pneumoniae	1	1	1	1	1	1	1	1	1	1	1	1	1	1	1	1	1	1	1	1	1	1	1	Human: Clinical	PRJEB1963
SRR1508873	K. pneumoniae	1	1	1	1	1	1	1	1	1	1	1	1	1	1	1	1	1	1	1	1	1	1	1	Human: Clinical	PRJEB1963
SRR1508876	K. pneumoniae	1	1	1	1	1	1	1	1	1	1	1	1	1	1	1	1	1	1	1	1	1	1	1	Human: Clinical	PRJEB1963
SRR1508877	K. pneumoniae	1	1	1	1	1	1	1	1	1	1	1	1	1	1	1	1	1	1	1	1	1	1	1	Human: Clinical	PRJEB1963
SRR1508881	K. pneumoniae	1	1	1	1	1	1	1	1	1	1	1	1	1	1	1	1	1	1	1	1	1	1	1	Human: Clinical	PRJEB1963
SRR1508882	K. pneumoniae	1	1	1	1	1	1	1	1	1	1	1	1	1	1	1	1	1	1	1	1	1	1	1	Human: Clinical	PRJEB1963
SRR1508883	K. pneumoniae	1	1	1	1	1	1	1	1	1	1	1	1	1	1	1	1	1	1	1	1	1	1	1	Human: Clinical	PRJEB1963
ERR1878475	K. pneumoniae	1	1	1	1	1	1	1	1	1	1	1	1	1	1	1	1	1	1	1	1	1	1	1	Human: Colonisation	PRJEB19918
ERR1878476	K. pneumoniae	1	1	1	1	1	1	1	1	1	1	1	1	1	1	1	1	1	1	1	1	1	1	1	Human: Colonisation	PRJEB19918
ERR1878478	K. pneumoniae	1	1	1	1	1	1	1	1	1	1	1	1	1	1	1	1	1	1	1	1	1	1	1	Human: Colonisation	PRJEB19918
ERR1878479	K. pneumoniae	1	1	1	1	1	1	1	1	1	1	1	1	1	1	1	1	1	1	1	1	1	1	1	Human: Colonisation	PRJEB19918
ERR1878480	K. pneumoniae	1	1	1	1	1	1	1	1	1	1	1	1	1	1	1	1	1	1	1	1	1	1	1	Human: Colonisation	PRJEB19918
ERR1878481	K. pneumoniae	1	1	1	1	1	1	1	1	1	1	1	1	1	1	1	1	1	1	1	1	1	1	1	Human: Colonisation	PRJEB19918
ERR1878482	K. pneumoniae	1	1	1	1	1	1	1	1	1	1	1	1	1	1	1	1	1	1	1	1	1	1	1	Human: Colonisation	PRJEB19918
ERR1878483	K. pneumoniae	1	1	1	1	1	1	1	1	1	1	1	1	1	1	1	1	1	1	1	1	1	1	1	Human: Colonisation	PRJEB19918
ERR1878484	K. pneumoniae	1	1	1	1	1	1	1	1	1	1	1	1	1	1	1	1	1	1	1	1	1	1	1	Human: Colonisation	PRJEB19918
ERR1878485	K. pneumoniae	1	1	1	1	1	1	1	1	1	1	1	1	1	1	1	1	1	1	1	1	1	1	1	Human: Colonisation	PRJEB19918
ERR1878489	K. pneumoniae	1	1	1	1	1	1	1	1	1	1	1	1	1	1	1	1	1	1	1	1	1	1	1	Human: Colonisation	PRJEB19918
ERR1878490	K. pneumoniae	1	1	1	1	1	1	1	1	1	1	1	1	1	1	1	1	1	1	1	1	1	1	1	Human: Clinical	PRJEB19918
ERR1878491	K. pneumoniae	1	1	1	1	1	1	1	1	1	1	1	1	1	1	1	1	1	1	1	1	1	1	1	Human: Clinical	PRJEB19918
ERR1878493	K. pneumoniae	1	1	1	1	1	1	1	1	1	1	1	1	1	1	1	1	1	1	1	1	1	1	1	Environmental: Colonisation	PRJEB19918
ERR1878496	K. pneumoniae	1	1	1	1	1	1	1	1	1	1	1	1	1	1	1	1	1	1	1	1	1	1	1	Environmental: Colonisation	PRJEB19918
ERR1878498	K. pneumoniae	1	1	1	1	1	1	1	1	1	1	1	1	1	1	1	1	1	1	1	1	1	1	1	Environmental: Colonisation	PRJEB19918
ERR1878500	K. pneumoniae	1	1	1	1	1	1	1	1	1	1	1	1	1	1	1	1	1	1	1	1	1	1	1	Environmental: Colonisation	PRJEB19918
ERR1878501	K. pneumoniae	1	1	1	1	1	1	1	1	1	1	1	1	1	1	1	1	1	1	1	1	1	1	1	Environmental: Colonisation	PRJEB19918
ERR1878502	K. pneumoniae	1	1	1	1	1	1	1	1	1	1	1	1	1	1	1	1	1	1	1	1	1	1	1	Environmental: Colonisation	PRJEB19918
ERR1878503	K. pneumoniae	1	1	1	1	1	1	1	1	1	1	1	1	1	1	1	1	1	1	1	1	1	1	1	Environmental: Colonisation	PRJEB19918
ERR1878504	K. pneumoniae	1	1	1	1	1	1	1	1	1	1	1	1	1	1	1	1	1	1	1	1	1	1	1	Environmental: Colonisation	PRJEB19918
ERR1878505	K. pneumoniae	1	1	1	1	1	1	1	1	1	1	1	1	1	1	1	1	1	1	1	1	1	1	1	Environmental: Colonisation	PRJEB19918
ERR1878508	K. pneumoniae	1	1	1	1	1	1	1	1	1	1	1	1	1	1	1	1	1	1	1	1	1	1	1	Environmental: Colonisation	PRJEB19918
ERR1878516	K. pneumoniae	1	1	1	1	1	1	1	1	1	1	1	1	1	1	1	1	1	1	1	1	1	1	1	Human: Colonisation	PRJEB19918
ERR1878522	K. pneumoniae	1	1	1	1	1	1	1	1	1	1	1	1	1	1	1	1	1	1	1	1	1	1	1	Human: Clinical	PRJEB19918
ERR1878523	K. pneumoniae	1	1	1	1	1	1	1	1	1	1	1	1	1	1	1	1	1	1	1	1	1	1	1	Human: Clinical	PRJEB19918
ERR1878526	K. pneumoniae	1	1	1	1	1	1	1	1	1	1	1	1	1	1	1	1	1	1	1	1	1	1	1	Environmental: Colonisation	PRJEB19918
ERR1878531	K. pneumoniae	1	1	1	1	1	1	1	1	1	1	1	1	1	1	1	1	1	1	1	1	1	1	1	Human: Colonisation	PRJEB19918
5150_2#1	K. quasipneumoniae subsp. similipneumoniae	0	0	0	0	0	0	0	0	0	0	0	0	0	0	0	0	0	0	1	1	1	1	1	Human: Clinical	PRJEB2111
5151_2#9	K. quasipneumoniae subsp. similipneumoniae	0	0	0	0	0	0	0	0	0	0	0	0	0	0	0	0	0	0	1	1	1	1	1	Environmental: Colonisation	PRJEB2111
5193_2#10	K. quasipneumoniae subsp. similipneumoniae	0	0	0	0	0	0	0	0	0	0	0	0	0	0	0	0	0	0	1	1	1	1	1	Human: Colonisation	PRJEB2111
5193_2#3	K. quasipneumoniae subsp. similipneumoniae	0	0	0	0	0	0	0	0	0	0	0	0	0	0	0	0	0	0	1	1	1	1	1	Human: Clinical	PRJEB2111
5193_2#4	K. quasipneumoniae subsp. similipneumoniae	0	0	0	0	0	0	0	0	0	0	0	0	0	0	0	0	0	0	1	1	1	1	1	Human: Clinical	PRJEB2111
5193_3#11	K. quasipneumoniae subsp. similipneumoniae	0	0	0	0	0	0	0	0	0	0	0	0	0	0	0	0	0	0	1	1	1	1	1	Human: Colonisation	PRJEB2111
5193_3#1	K. quasipneumoniae subsp. similipneumoniae	0	0	0	0	0	0	0	0	0	0	0	0	0	0	0	0	0	0	1	1	1	1	1	Human: Colonisation	PRJEB2111
5193_5#4	K. quasipneumoniae subsp. similipneumoniae	0	0	0	0	0	0	0	0	0	0	0	0	0	0	0	0	0	0	1	1	1	1	1	Human: Colonisation	PRJEB2111
5193_5#6	K. quasipneumoniae subsp. similipneumoniae	0	0	0	0	0	0	0	0	0	0	0	0	0	0	0	0	0	0	1	1	1	1	1	Human: Colonisation	PRJEB2111
5193_6#1	K. quasipneumoniae subsp. similipneumoniae	0	0	0	0	0	0	0	0	0	0	0	0	0	0	0	0	0	0	1	1	1	1	1	Human: Colonisation	PRJEB2111
5193_7#10	K. quasipneumoniae subsp. similipneumoniae	0	0	0	0	0	0	0	0	0	0	0	0	0	0	0	0	0	0	1	1	1	1	1	Human: Clinical	PRJEB2111
5193_7#8	K. quasipneumoniae subsp. similipneumoniae	0	0	0	0	0	0	0	0	0	0	0	0	0	0	0	0	0	0	1	1	1	1	1	Human: Clinical	PRJEB2111
5193_8#9	K. quasipneumoniae subsp. similipneumoniae	0	0	0	0	0	0	0	0	0	0	0	0	0	0	0	0	0	0	1	1	1	1	1	Human: Clinical	PRJEB2111
5197_2#12	K. quasipneumoniae subsp. similipneumoniae	0	0	0	0	0	0	0	0	0	0	0	0	0	0	0	0	0	0	1	1	1	1	1	Human: Colonisation	PRJEB2111
5197_2#4	K. quasipneumoniae subsp. similipneumoniae	0	0	0	0	0	0	0	0	0	0	0	0	0	0	0	0	0	0	1	1	1	1	1	Human: Colonisation	PRJEB2111
5197_2#5	K. quasipneumoniae subsp. similipneumoniae	0	0	0	0	0	0	0	0	0	0	0	0	0	0	0	0	0	0	1	1	1	1	1	Human: Unknown	PRJEB2111
5197_8#3	K. quasipneumoniae subsp. similipneumoniae	0	0	0	0	0	0	0	0	0	0	0	0	0	0	0	0	0	0	1	1	1	1	1	Human: Clinical	PRJEB2111
5197_8#5	K. quasipneumoniae subsp. similipneumoniae	0	0	0	0	0	0	0	0	0	0	0	0	0	0	0	0	0	0	1	1	1	1	1	Human: Clinical	PRJEB2111
5150_1#10	K. pneumoniae	1	1	1	1	1	1	1	1	1	1	1	1	1	1	1	1	1	1	1	1	1	1	1	Human: Clinical	PRJEB2111
5150_1#11	K. pneumoniae	1	1	1	1	1	1	1	1	1	1	1	1	1	1	1	1	1	1	1	1	1	1	1	Human: Clinical	PRJEB2111
5150_1#2	K. pneumoniae	1	1	1	1	1	1	1	1	1	1	1	1	1	1	1	1	1	1	1	1	1	1	1	Human: Clinical	PRJEB2111
5150_1#3	K. pneumoniae	1	1	1	1	1	1	1	1	1	1	1	1	1	1	1	1	1	1	1	1	1	1	1	Human: Unknown	PRJEB2111
5150_1#4	K. pneumoniae	1	1	1	1	1	1	1	1	1	1	1	1	1	1	1	1	1	1	1	1	1	1	1	Human: Clinical	PRJEB2111
5150_1#5	K. pneumoniae	1	1	1	1	1	1	1	1	1	1	1	1	1	1	1	1	1	1	1	1	1	1	1	Human: Clinical	PRJEB2111
5150_1#7	K. variicola subsp. variicola	1	1	1	1	1	1	1	1	1	1	1	1	1	1	1	1	1	1	1	1	1	1	1	Human: Clinical	PRJEB2111
5150_1#8	K. variicola subsp. variicola	1	1	1	1	1	1	1	1	1	1	1	1	1	1	1	1	1	1	1	1	1	1	1	Human: Clinical	PRJEB2111
5150_1#9	K. pneumoniae	1	1	1	1	1	1	1	1	1	1	1	1	1	1	1	1	1	1	1	1	1	1	1	Human: Clinical	PRJEB2111
5150_2#10	K. pneumoniae	1	1	1	1	1	1	1	1	1	1	1	1	1	1	1	1	1	1	1	1	1	1	1	Human: Clinical	PRJEB2111
5150_2#11	K. pneumoniae	1	1	1	1	1	1	1	1	1	1	1	1	1	1	1	1	1	1	1	1	1	1	1	Human: Clinical	PRJEB2111
5150_2#12	K. pneumoniae	1	1	1	1	1	1	1	1	1	1	1	1	1	1	1	1	0	1	1	1	1	1	1	Human: Unknown	PRJEB2111
5150_2#2	K. variicola subsp. variicola	1	1	1	1	1	1	1	1	1	1	1	1	1	1	1	1	1	1	1	1	1	1	1	Human: Clinical	PRJEB2111
5150_2#3	K. pneumoniae	1	1	1	1	1	1	1	1	1	1	1	1	1	1	1	1	1	1	1	1	1	1	1	Human: Clinical	PRJEB2111
5150_2#4	K. pneumoniae	1	1	1	1	1	1	1	1	1	1	1	1	1	1	1	1	1	1	1	1	1	1	1	Human: Clinical	PRJEB2111
5150_2#5	K. pneumoniae	1	1	1	1	1	1	1	1	1	1	1	1	1	1	1	1	1	1	1	1	1	1	1	Human: Clinical	PRJEB2111
5150_2#7	K. pneumoniae	1	1	1	1	1	1	1	1	1	1	1	1	1	1	1	1	1	1	1	1	1	1	1	Human: Clinical	PRJEB2111
5150_2#8	K. pneumoniae	1	1	1	1	1	1	1	1	1	1	1	1	1	1	1	1	1	1	1	1	1	1	1	Human: Clinical	PRJEB2111
5150_3#10	K. pneumoniae	1	1	1	1	1	1	1	1	1	1	1	1	1	1	1	1	1	1	1	1	1	1	1	Human: Clinical	PRJEB2111
5150_3#11	K. pneumoniae	1	1	1	1	1	1	1	1	1	1	1	1	1	1	1	1	1	1	1	1	1	1	1	Human: Unknown	PRJEB2111
5150_3#1	K. pneumoniae	1	1	1	1	1	1	1	1	1	1	1	1	1	1	1	1	1	1	1	1	0	1	1	Human: Unknown	PRJEB2111
5150_3#2	K. pneumoniae	1	1	1	1	1	1	1	1	1	1	1	1	1	1	1	1	1	1	1	1	1	1	1	Human: Clinical	PRJEB2111
5150_3#3	K. pneumoniae	1	1	1	1	1	1	1	1	1	1	1	1	1	1	1	1	1	1	1	1	1	1	1	Human: Clinical	PRJEB2111
5150_3#5	K. pneumoniae	1	1	1	1	1	1	1	1	1	1	1	1	1	1	1	1	1	1	1	1	1	1	1	Human: Clinical	PRJEB2111
5150_3#6	K. pneumoniae	1	1	1	1	1	1	1	1	1	1	1	1	1	1	1	1	1	1	1	1	1	1	1	Human: Clinical	PRJEB2111
5150_3#7	K. pneumoniae	1	1	1	1	1	1	1	1	1	1	1	1	1	1	1	1	1	1	1	1	1	1	1	Human: Clinical	PRJEB2111
5150_3#8	K. variicola subsp. variicola	1	1	1	1	1	1	1	1	1	1	1	1	1	1	1	1	1	1	1	1	1	1	1	Human: Clinical	PRJEB2111
5150_3#9	K. pneumoniae	1	1	1	1	1	1	1	1	1	1	1	1	1	1	1	1	1	1	1	1	1	1	1	Human: Clinical	PRJEB2111
5150_5#10	K. pneumoniae	1	1	1	1	1	1	1	1	1	1	1	1	1	1	1	1	1	1	1	1	1	1	1	Human: Clinical	PRJEB2111
5150_5#11	K. pneumoniae	1	1	1	1	1	1	1	1	1	1	1	1	1	1	1	1	1	1	1	1	1	1	1	Human: Clinical	PRJEB2111
5150_5#1	K. pneumoniae	1	1	1	1	1	1	1	1	1	1	1	1	1	1	1	1	1	1	1	1	1	1	1	Human: Clinical	PRJEB2111
5150_5#3	K. pneumoniae	1	1	1	1	1	1	1	1	1	1	1	1	1	1	1	1	1	1	1	1	1	1	1	Human: Clinical	PRJEB2111
[truncated: 5,830 more rows]
