# Supplementary material for: Ethanolamine metabolism through two genetically distinct loci enables Klebsiella pneumoniae to bypass nutritional competition in the gut
Source: PLoS Pathog. 2024 May 7;20(5):e1012189. doi: 10.1371/journal.ppat.1012189 (PMC11101070; doi:10.1371/journal.ppat.1012189)
Supplement: S4 Table — (XLSX) [file ppat.1012189.s010.xlsx]

## Sheet: Fig1
C.i.
Time (Hr)	WT						ΔeutCS						ΔeutCL
0	35000000	33300000	33500000	32300000			29000000	20000000	39800000	45000000	38300000	36000000	19000000	24000000	16300000	17000000	22500000	19300000
2	23800000	22000000	28300000	24500000			20300000	20000000	32500000	29500000	27000000	29000000	19000000	20000000	17500000	18800000	23500000	26300000
4	51300000	43000000	46500000	42300000			29300000	22300000	31300000	36500000	33000000	35800000	38300000	41500000	41500000	39000000	51300000	60500000
6	105000000	113000000	92500000	95000000			27500000	35000000	45800000	45500000	33000000	30800000	82500000	95000000	65000000	103000000	97500000	120000000
8	290000000	333000000	253000000	258000000			35000000	32500000	52500000	52500000	30000000	40000000	143000000	160000000	193000000	193000000	298000000	235000000
12	1100000000	1150000000	725000000	800000000			200000000	200000000	115000000	80000000			1100000000	833000000	1030000000	800000000
24	1180000000	1250000000	1080000000	1200000000			1080000000	1180000000	1300000000	1400000000			1480000000	1430000000	1630000000	1430000000
30	1150000000	1330000000					975000000	1000000000	725000000	850000000			1430000000	1400000000	1080000000	1230000000
48	1230000000	1000000000	575000000	875000000			1130000000	1000000000					1280000000	950000000
C.ii.
Time (Hr)	WT														ΔeutCS														ΔeutCL
0	40500000	40800000	39800000	38500000	29800000	28300000	29800000	28000000	20800000	23500000	25800000	26300000			38800000	38300000	33000000	34500000	37000000	35000000	22800000	24500000	22300000	24500000	26800000	26300000			35300000	37300000	39000000	39000000	28500000	30500000	25000000	26000000	35800000	36300000	25000000	25000000
4							33500000	32500000	16800000	18000000	28300000	26000000									16000000	17500000	18000000	19500000	26500000	25300000									24000000	20500000	30000000	31800000	24500000	25500000
6							52500000	55000000	21500000	18500000	45500000	45800000									19500000	18000000	20300000	21000000	32300000	31800000									23000000	27500000	38800000	42000000	40000000	38000000
8							155000000	160000000	25000000	22500000	125000000	138000000									30000000	34000000	31300000	29500000	57500000	58500000									36000000	36500000	59300000	60000000	70800000	65300000
10							350000000	365000000	75000000	75000000	278000000	288000000									100000000	95000000	62500000	62500000	135000000	140000000									100000000	115000000	110000000	110000000	82500000	82500000
12	620000000	645000000	750000000	750000000	450000000	475000000									715000000	700000000	525000000	525000000	450000000	525000000									165000000	135000000	185000000	198000000	113000000	145000000
14	600000000	700000000	550000000	575000000	750000000	700000000									800000000	750000000	700000000	700000000	850000000	825000000									195000000	185000000	358000000	343000000	225000000	238000000
16	650000000	550000000	700000000	800000000	875000000	800000000									900000000	1150000000	900000000	850000000	750000000	825000000									305000000	310000000	525000000	575000000	418000000	373000000
18	500000000	600000000	950000000	950000000	775000000	825000000									900000000	1000000000	900000000	900000000	950000000	850000000									365000000	370000000	1150000000	1300000000	750000000	675000000
20	600000000	750000000	650000000	650000000	800000000	775000000									850000000	800000000	975000000	950000000	750000000	675000000									900000000	850000000	875000000	850000000	650000000	775000000
24	400000000	500000000	950000000	925000000	900000000	900000000									800000000	750000000	750000000	775000000	800000000	825000000									750000000	700000000	775000000	750000000	900000000	875000000
C.iii.
Time (Hr)	WT				ΔeutCS				ΔeutCL
0	49500000	51000000	46300000	41800000	62800000	67300000	43000000	45800000	48500000	47500000
8	51000000	56300000	53500000	50000000	64500000	60000000	47300000	44500000	53500000	49800000
24		115000000	82500000	87500000		103000000	103000000	92500000	53000000	54000000
30	298000000	205000000	138000000	158000000	293000000	263000000	205000000	133000000	51800000	50800000
48	2100000000	2050000000	2900000000	2350000000	2050000000	2230000000	2300000000	2230000000	37500000	40500000
72	3350000000	3100000000	2500000000	2450000000	3080000000	3200000000	2800000000	2400000000	15800000	13000000
C.iv.
Time (Hr)	WT				ΔeutCS
0	37800000	43500000	35000000	33500000	44500000	45300000	34800000	35500000
16	40000000	37000000			37000000	41000000
24	25000000	27000000			39000000	38500000

## Sheet: Fig2
A.
M9								M9 + CAA					MRS
WT	eutC -/-	ΔeutCS	ΔeutCL	Nissle	HS	GH2		WT	eutC -/-	GH4	GH5		L. Lactis	L. fermentum	L. animalis	L. gasseri
0.058667	0.01	0.062333	0.014667	0.061	0.051	0.091		0.057334	0	0.002334	0		0.002001	0.012	0	0.009666
0.055666	0.005666	0.048666	0.004	0.062333	0.054666	0.067		0.039334	0	0.004667	0		0.002334	0.009	0	0.007333
0.07	0.009	0.064333	0.008333	0.044666	0.040333	0.089667		0.06	0	0.008667	0		0.015667	0	0.013667	0
0.025667	0.000667	0.021667	0.005667	0.022667	0.034	0.058333							0.006666			0.002
0.05	-0.01033	0.027667	0.007334	0.054333	0.027	0.067							0.012666			0.007
0.05	0.006	0.046	0.002333			0.082334
0.033	0.002	0.047666	0.001666
0.036666	0.003
B.
Time (Hr)	Aerobic										Anaerobic
4	0.07719	0.044076	-0.18293	-0.25453	-0.12568	-0.09					0.095	-0.01333	0.043333	-0.15	-0.15333
8	0.054639	-0.09464	-0.18363	-0.08895	-0.27166	-0.095					-0.06	-0.025	0.01	-0.155	-0.18
24	-0.03359	-0.02436	-0.23885	-0.20207	-0.1069	-0.13					0.01	-0.00667	-0.03333	-0.12	-0.13667
C.
Infected	Uninfected
214.773	214.527
158.579	182.577
125.324	176.328
158.579	194.862
125.324	133.249
178.78	186.767
160.222	182.973
225.479	142.052
196.41	147.847
139.321	190.118
175.843
232.642
D.
eat	eutB	eutC	eutB	eutC
246.699	150.595	164.985	821.397	519.612
790.81	452.277	606.625	3791.59	2709.64
228.215	181.948	110.506	218.13	335.043
49.9102		17.046	66.4753	133.158

## Sheet: Fig3
A.
Day	WT																	ΔeutCL/CS
1	55000	1000000	100000	47500000	1670	333	1000000	250000	1000000	100000	310000	850000	3670					4500	1000	1000	1000	5000	3500	3670	1330	667	75000
3	85000	400000	200000	32000000	1000000	5500000	44000000	1500000	20000000	1050000	40000000	9500000	1050000					250000	333	8500000	31500000	4000	3000	2670	8330	1330	450000
5	50000	350000	130000	55500000	200000	1000000	29500000	3500000	17500000	1850000	4800000	31500000	3500000					13700	333	47700	4000000	20000	10000	2000	10000	1330	40000
7	150000	1500000	500000	45000000	2000000	1000000	16500000	4000000	14000000	1550000	1530000	1250000	60000					2000	333	900000	2500000	333	4330	5000	15000	305000	2600000
9	3000000	650000	1000000	39000000	1000000	1000000	13500000	4500000	12000000	1750000	129000000	1750000	1550000					35000	1330	2500000	3500000	333	333	333	333	333	1750000
11	150000	150000	1000000	50000000	1000000	70000	12500000	4500000	11000000	1500000	3150000	850000	350000					650000	333	5500000	1300000	9670	2330	10000	4000	3670	20500000
13	1000000	1000000	2000000	82000000	300000	1000000	8500000	7000000	14500000	1100000	3330000	1150000	1350000					1000	333	2500000	200000	333	2000	2500	1000	333	250000
15	450000	1500000	950000	37000000	300000	1000000	5500000	5000000	13000000	1000000	4500000	7000000	8500000					1500	333	12000000	850000	333	1000	333	1500	333	165000
B.
DPI	Log10 Competitive Index (ΔeutCL/CS / WT)
1	-0.23824	-0.65321	0.161151	-1.21748	-0.77815	-0.68124	-0.26	-0.25	-0.57	-1
3	-0.14133	0.045757	-0.25527	-0.47712	-0.25527	-0.08894	-1.52	-0.89
5	0.221849	0.221849	-1.24055	-1.0086	-1.73239	-0.47712	-2.52	0.77	0.59	-1.17	-1.48	-0.69	-1
7	-1.24055	0.221849	-0.92428	-0.07918	-0.89209	-1.14976	-1.92	-0.0177	-0.057	-4.05	-1.359	-0.28	-1.43
9	-1.12057	-0.25527	-0.25527	-2.58263	-0.35902	-0.8653	-0.756	-1.83	-1.86	-1.33	-1.35
C.
DPI	Log10 Competitive Index (ΔeutCS / WT)
1	-0.26937	-0.69534	0.065441	-0.31233	-0.6084	-0.40598	-0.68336
3	-0.169	-0.32736	-0.50345	-0.3354	-0.77473	-0.43231	-0.35139
5	-0.26242	-0.4523	-0.97518	-0.43231	-0.34213	-0.43231	0.063296
7	0.095405	-0.67415	-1.21821	-0.88824	-0.48346	-0.13128	-0.20383
9	-1.29887	-0.57917	-1.41754	-0.19198	-0.52339	-0.34907	-0.55725
D.
DPI	Log10 Competitive Index (ΔeutCL / WT)
1	-1.369	-0.75133	-0.65604	-0.50313	-0.69897	-0.76343	0.012393	-0.26381
3	-2.75688	-0.3928	-0.28729	-0.71917	-0.37358	-1.92428	-0.32279	-0.1723
5	-2.18868	-1.25527	-0.25586	-1.33032	-0.69897	-1.77815	-0.616	-0.31497
7	-2.69383	-1.36062	-0.60291	-2.89209	-1.42857	-3.76716	-0.25427	0.063951
9	-3.93687	-1.58469	-0.5525	-1.94675	-0.08167	-3.74429	-0.91703	0.259065
E.
DPI	Log10 Competitive Index (ΔeutCL+ / WT)
1	-0.05035	0.522879	-0.27	-0.4347	-1.44194	-0.77449	-0.94007	-0.4014
3	-0.14613	0.179296	0.585027	0.112576	-0.55889	-0.90711	-0.25258	0.262625
5	0.216622	-0.04139	0.462583	-0.24949	-1.49257	-0.35832	0.164458	-0.83153
7	0.786925	-0.17609	0.881901	-1.95235	-1.16931	-0.53232	0.692181	-1.17442
9	-0.29438	-1.13895	0.78612	-0.38803	-2.08624	-0.95711	0.122717	-0.95646
F.
DPI	Log10 Competitive Index (ΔeutCL::kan / ΔeutCS)
1	0.37	0.6	0.05	-0.81	0.237361	0.389038	0.268845	0.778151
3	0.71	1.74	-0.05	4.08	1.74244	0.206474	0.90309	1.39445
5	0.8	1.87	2.31	3.83	2.51699	0.182931	0.327359	1.89526
7	2.17	0.15	-2.67	3.91	3.47712	-0.53511	1.94939	2.17609
9	2.39	0.71	-2.92	3.24	3.49831	-0.40249	1.00616	2.10354

## Sheet: Fig4
A.
WT - eutBL	ΔeutR - eutBL	WT - eutCL	ΔeutR - eutCL		WT - eat	ΔeutR - eat	WT - eutBS	ΔeutR - eutBS	WT - eutCS	ΔeutR - eutCS
15.9756	0.376732	10.7331	0.433406		18.339	24.3762	20.5475	26.7971	22.5336	23.4072
19.3428	0.417529	12.0361	0.354508		12.677	16.8391	29.5758	38.1207	49.7384	42.9059
17.3979	0.364106	14.3808	0.43305		13.6296	18.4712	37.3857	35.0662	30.5336	22.8008
16.4776	0.471844	10.2552	0.452133		12.4944	19.615	13.8376	17.4886	23.2681	22.3025
88.1361	0.526823	72.4277	0.842527		2.68941	2.89962	1.9296	3.40508	0.939204	1.22353
99.9486	0.691036	58.7602	0.659541		2.43233	2.74498	2.05356	2.823	1.55351	2.01765
B.
Time (Hr)	WT																eutR-																WT EA as C																eutR- EA as C
0	772.727	752.809	747.126	744.444	872.093	808.989	850.575	760.87	752.809	768.421	769.231	685.393	833.333	760.87	747.253	703.297	755.814	813.187	820.225	784.091	827.586	736.264	848.837	806.452	744.444	677.419	774.193	782.609	769.231	706.522	806.818	791.209	755.556	818.182	674.157	760.87	741.573	761.364	780.22	730.337									775.281
1	677.419	736.264	800	673.913	772.727	865.168	692.308	677.778	718.75	663.366	659.794	700	747.368	808.511	645.161	726.316	715.789	769.231	760.87	706.522	684.783	827.586	802.326	721.649	744.444	677.083	708.333	731.183	736.842	757.895	758.242	765.957	869.565	887.64	788.889	771.739	833.333	795.699	757.895	789.474									755.556
2	641.509	574.074	726.415	666.667	769.231	622.641	676.471	735.294	716.981	644.068	660.551	754.902	684.685	726.415	703.704	681.818	691.589	696.078	666.667	704.762	644.231	838.384	777.778	697.248	727.273	673.077	660.377	708.738	750	676.191	766.99	711.538	2921.57	2909.09	2970.59	3000	2766.99	2854.37	2783.02	2679.24									755.102
3	631.206	606.667	622.517	580.42	570.47	666.667	526.627	711.268	630.435	578.947	638.298	647.482	655.629	632.653	594.595	596.027	502.674	606.061	478.261	583.333	557.971	728.682	575.758	578.571	696.97	661.654	617.021	676.471	666.667	578.571	659.42	659.42	8549.02	8838.38	8843.14	8663.37	8242.99	8466.67	8046.73	8132.07									747.475
4	579.646	535.088	540.856	410.494	686.916	614.035	480.916	597.285	620.853	547.529	608.295	599.057	625	634.783	606.481	615.044	481.481	644.33	402.516	609.137	608.696	652.85	501.832	541.85	591.111	630.542	612.44	638.614	615.741	612.149	639.81	585.903	17346.2	18148.5	17884.6	17631.1	16462.3	16324.1	16425.9	15907.4									792.079
5	689.895	546.174	532.178	619.355	736.641	767.606	661.585	652.921	629.284	696.667	387.947	449.898	516.588	662.614	625.36	685.535	431.373	661.818	502.793	669.145	781.609	666.667	537.037	425.764	646.497	422.131	704.861	697.842	676.191	658.147	650	701.299	29666.7	34514	31440.4	34092.6	28981.1	29763.6	28592.6	30794.4									777.778
6	774.725	668.998	811.111	682.152	926.667	862.162	848.806	594.118	672.055	883.792	426.154	571.125	535.912	475.61	683.962	662.252	664.85	836.991	575.431	640.394	727.5	758.53	562	587.473	826.748	762.274	430.285	481.481	797.368	592.52	744.019	633.911	54699.1	66784.5	51850.9	49571.4	47333.3	51577.6	52801.6	50959.3									771.429
7	870.37	964.01	989.247	853.147	1166.16	829.659	785.029	1101.88	585.484	1013.55	470.735	832.558	595.88	842.742	711.397	622.4	807.317	864.679	660.118	662.879	919.689	1130.3	707.635	754.132	736.948	932.115	813.305	919.315	713.504	861.111	807.615	863.727	83543.3	86540	87225.8	95180.2	71639.6	80385.8	77058.8	95462.2									846.154
8	989.083	1165.85	1206.39	1000	1371.83	846.645	702.523	1306.33	716.586	1013.58	598.701	738.056	777.419	994	980.159	756.211	995.36	1241.29	832.359	857.143	1072.6	1283.46	838.655	919.679	939.331	1142.16	995.816	847.145	728.358	929.577	1267.5	996.454	112829	130698	110732	126356	103632	115291	105185	122169									864.865
9	1126.02	1310.35	1267.37	1214.44	1018.3	1077.56	941.844	1037.64	794.721	1116.18	850.539	1221.46	883.901	1182.51	817.672	897.397	1082.63	1456.85	1013.36	1278.82	1241.3	1496.22	1345.65	1113.68	1009.11	1007.5	1007.3	1063.79	827.88	1015.05	1208	1089.76	159507	171325	138838	148947	127706	148281	125469	160541									890.909
10	1272.2	1436.06	1417.65	1286.28	1169.33	1192.13	1078.98	1576.24	937.879	1236.33	803.504	1052.19	1015.36	1281.64	1228.16	998.58	1240.89	1589.5	1125.87	1475.83	1445.13	1779.38	1490.91	1245.39	930.029	1424.24	1300	1194.39	934.694	1020.06	1427.2	1227.2	175859	187124	179110	179698	155729	189549	152892	187844									1009.09
11	1405.85	1519.92	1603.42	1390.83	1425.74	1312.94	1105.85	1527.24	941.799	1302.58	888.889	1382.41	1170.99	1429.78	1369.79	1101.63	1257.5	1724.89	1306.01	1604.71	1611.67	2013.92	1693.36	1342.9	1076.02	1559.5	1502.91	1208.13	1059.97	1085.08	1574.59	1376.45	198686	217718	190407	220443	206711	220283	178158	215676									1026.09
12	1399.35	1624.34	1703.83	1813.16	1615.01	1436.46	1473.68	2305.09	1789.6	1488.89	956.522	1029.75	1254.04	1457.94	1581.6	1061.27	1303.99	2000	1370.86	1744.44	1738.7	2245.41	1797.42	1448.61	1092.33	1447.63	1599.27	1502.61	1195.12	1216.9	1764.29	1558.53	230601	248442	216175	272294	389830	250050	193827	233353									913.043
C.
Time (Hr)	WT																WT EA as N																eutR-																eutR- EA as N
0	772.727	752.809	747.126	744.444	872.093	808.989	850.575	760.87	752.809	768.421	769.231	685.393	833.333	760.87	747.253	703.297	809.524	758.621	717.391	739.13	802.326	816.092	775.281	771.739	764.045	750	695.652	775.281	766.667	772.727	758.242	772.727	755.814	813.187	820.225	784.091	827.586	736.264	848.837	806.452	744.444	677.419	774.193	782.609	769.231	706.522	806.818	791.209	694.118
1	677.419	736.264	800	673.913	772.727	865.168	692.308	677.778	718.75	663.366	659.794	700	747.368	808.511	645.161	726.316	820.225	820.225	802.326	744.444	842.697	847.059	747.126	659.794	763.441	784.946	714.286	744.444	673.684	684.211	771.739	747.253	715.789	769.231	760.87	706.522	684.783	827.586	802.326	721.649	744.444	677.083	708.333	731.183	736.842	757.895	758.242	765.957	827.586
2	641.509	574.074	726.415	666.667	769.231	622.641	676.471	735.294	716.981	644.068	660.551	754.902	684.685	726.415	703.704	681.818	1419.05	1156.52	1920.79	1530	1619.05	1607.84	1240	1049.45	1831.68	1415.09	1594.06	1466.02	1705.36	1462.96	1519.61	1759.62	691.589	696.078	666.667	704.762	644.231	838.384	777.778	697.248	727.273	673.077	660.377	708.738	750	676.191	766.99	711.538	670.213
3	631.206	606.667	622.517	580.42	570.47	666.667	526.627	711.268	630.435	578.947	638.298	647.482	655.629	632.653	594.595	596.027	2137.36	4469.56	3806.72	3688.41	4100	3048.39	3122.81	1984.71	5710.35	5817.14	6172.41	4440.37	3509.26	5660.49	6720.28	5666.67	502.674	606.061	478.261	583.333	557.971	728.682	575.758	578.571	696.97	661.654	617.021	676.471	666.667	578.571	659.42	659.42	774.51
4	579.646	535.088	540.856	410.494	686.916	614.035	480.916	597.285	620.853	547.529	608.295	599.057	625	634.783	606.481	615.044	12977.1	6658.33	7650.41	8672.62	6068.97	10175.4	6507.94	10983.7	15223	10262.5	10312.2	12218.2	11489	14721.9	15696.7	11141.4	481.481	644.33	402.516	609.137	608.696	652.85	501.832	541.85	591.111	630.542	612.44	638.614	615.741	612.149	639.81	585.903	937.5
5	689.895	546.174	532.178	619.355	736.641	767.606	661.585	652.921	629.284	696.667	387.947	449.898	516.588	662.614	625.36	685.535	29441.3	68531.5	31997.2	15629.4	33988.2	26832.3	28852.8	16530.9	24422.3	22903.7	21373.6	28158.7	30385	38736.6	25372.5	31885.6	431.373	661.818	502.793	669.145	781.609	666.667	537.037	425.764	646.497	422.131	704.861	697.842	676.191	658.147	650	701.299	870.229
6	774.725	668.998	811.111	682.152	926.667	862.162	848.806	594.118	672.055	883.792	426.154	571.125	535.912	475.61	683.962	662.252	49368.6	63279	61528.8	72189.5	64691	96837.8	48176.5	52153.6	37386.6	38042.5	35312.9	42360.8	45782.3	55100.3	42635.5	48830.3	664.85	836.991	575.431	640.394	727.5	758.53	562	587.473	826.748	762.274	430.285	481.481	797.368	592.52	744.019	633.911	828.221
7	870.37	964.01	989.247	853.147	1166.16	829.659	785.029	1101.88	585.484	1013.55	470.735	832.558	595.88	842.742	711.397	622.4	70928.4	91766.5	56163.3	66696.2	122851	149924	93713.9	71569.7	94560.6	46431.8	47139.1	56489.6	49519.9	59416.7	51931.6	58065.2	807.317	864.679	660.118	662.879	919.689	1130.3	707.635	754.132	736.948	932.115	813.305	919.315	713.504	861.111	807.615	863.727	720.93
8	989.083	1165.85	1206.39	1000	1371.83	846.645	702.523	1306.33	716.586	1013.58	598.701	738.056	777.419	994	980.159	756.211	71739.1	91494.2	60182.7	71531.7	77994.9	103035	74457.1	72604.5	92012.8	46603.6	54202.8	55020	51748.6	60068.6	50466.9	57572.3	995.36	1241.29	832.359	857.143	1072.6	1283.46	838.655	919.679	939.331	1142.16	995.816	847.145	728.358	929.577	1267.5	996.454	560
9	1126.02	1310.35	1267.37	1214.44	1018.3	1077.56	941.844	1037.64	794.721	1116.18	850.539	1221.46	883.901	1182.51	817.672	897.397	61631.3	83829.1	49892.1	64521.1	98586.7	96000	80793.9	66721.7	89883.1	42584.6	66247.9	40763	48559.5	56516.5	48091.6	53594.1	1082.63	1456.85	1013.36	1278.82	1241.3	1496.22	1345.65	1113.68	1009.11	1007.5	1007.3	1063.79	827.88	1015.05	1208	1089.76	731.118
10	1272.2	1436.06	1417.65	1286.28	1169.33	1192.13	1078.98	1576.24	937.879	1236.33	803.504	1052.19	1015.36	1281.64	1228.16	998.58	49720.7	86327.9	44170.6	52878.1	72925.6	74994.5	60777	57294.4	47526.8	37583.6	55516.6	79241.4	43844.8	50652.7	42024.6	46298.6	1240.89	1589.5	1125.87	1475.83	1445.13	1779.38	1490.91	1245.39	930.029	1424.24	1300	1194.39	934.694	1020.06	1427.2	1227.2	702.128
11	1405.85	1519.92	1603.42	1390.83	1425.74	1312.94	1105.85	1527.24	941.799	1302.58	888.889	1382.41	1170.99	1429.78	1369.79	1101.63	40423.2	73793.5	44288.2	44761.2	61355.8	79560	54242.8	53152.7	34051.6	33767.9	48829.3	45257.7	41224.3	48221.5	35049.3	41107.9	1257.5	1724.89	1306.01	1604.71	1611.67	2013.92	1693.36	1342.9	1076.02	1559.5	1502.91	1208.13	1059.97	1085.08	1574.59	1376.45	843.836
12	1399.35	1624.34	1703.83	1813.16	1615.01	1436.46	1473.68	2305.09	1789.6	1488.89	956.522	1029.75	1254.04	1457.94	1581.6	1061.27	33825.1	59396.8	42779.7	39292.5	51613.4	61381.5	44711.2	45870.9	31434.5	30038.3	42569.3	65403.8	36927.4	33956.9	30417.4	35746.7	1303.99	2000	1370.86	1744.44	1738.7	2245.41	1797.42	1448.61	1092.33	1447.63	1599.27	1502.61	1195.12	1216.9	1764.29	1558.53	830.334
D.
Time (Hr)	WT																WT EA as C																eutR-																eutR- EA as C
0	816.092	852.273	764.706	839.081	784.091	895.349	735.632	829.545	727.273	790.698	673.913	790.698	781.609	813.953	823.529	780.22	741.573	775.281	770.115	752.809	965.517	852.273	735.632	776.471	692.308	813.953	752.941	800	719.101	827.586	720.93	758.621	808.989	781.609	816.092	977.011	770.115	850.575	747.126	770.115	809.524	776.471	779.07	850.575	752.941	790.698	809.524	800	882.353
1	747.253	813.187	818.182	725.275	747.368	910.112	752.809	698.925	663.043	616.162	670.213	770.115	741.573	706.522	775.281	769.231	662.921	779.07	781.609	719.101	806.818	784.091	793.103	724.138	640.449	697.674	735.632	788.235	719.101	724.138	752.941	705.882	828.947	775.281	777.778	880.435	833.333	692.308	858.696	811.111	808.989	804.598	858.823	815.217	795.455	725.275	829.545	777.778	835.294
2	764.706	801.98	732.673	691.589	785.047	788.462	718.447	775.701	710.28	690.265	590.909	747.573	754.717	706.422	682.692	714.286	719.101	681.818	781.609	659.091	795.455	735.632	744.186	741.177	727.273	678.161	697.674	696.629	678.161	806.818	770.115	729.412	794.872	704.762	704.762	735.537	788.462	742.857	798.077	738.318	730.769	593.985	810	364.865	740.385	730.769	759.615	769.231	785.714
3	423.077	676.692	694.657	633.803	699.301	726.027	383.142	648.649	557.576	609.271	298.883	491.979	407.843	642.857	640.845	645.57	788.889	727.273	806.818	867.47	784.091	816.092	735.632	802.326	659.091	724.138	770.115	688.889	712.644	702.128	738.636	720.93	769.231	685.315	645.39	703.947	638.889	725.352	631.206	695.364	544.444	504.762	438.298	277.778	312.303	676.259	789.062	355.346	741.177
4	507.987	787.71	844.828	460.123	647.059	393.013	337.474	721.973	538.745	597.345	303.798	448.845	438.017	657.895	534.296	600	788.889	704.545	853.933	837.209	722.222	750	793.103	693.182	655.556	758.621	761.364	692.308	758.621	818.182	701.149	770.115	727.273	429.333	622.222	411.633	435.821	476.78	766.497	478.134	522.648	443.114	350.835	302.277	316.888	449.541	663.507	351.77	730.337
5	478.178	830.189	725.857	566.758	642.857	397.775	425.862	513.131	679.641	631.728	305.263	560.606	348.178	897.515	782.467	538.298	784.091	781.609	758.242	788.889	804.598	844.444	784.091	897.727	707.865	666.667	752.809	747.253	725.275	797.753	770.115	761.364	792.208	575.058	744.48	480.634	485.454	626.536	900.763	542.074	510.331	417.957	421.687	362.18	434.713	713.483	628.019	430.818	862.069
6	731.765	771.429	479.263	681.372	807.692	523.659	528.106	565	812.5	863.158	432.398	473.89	607.877	979.275	894.33	622.807	704.545	876.404	706.522	817.204	802.326	800	730.337	797.753	736.264	769.231	719.101	771.739	752.809	822.222	795.455	777.778	723.684	522.696	829.787	557.018	524.854	589.661	1034.7	546.584	563.694	559.561	619.792	473.926	507.653	856.802	710.884	603.293	750
7	813.559	827.014	601.896	777.273	923.077	680.365	606.183	707.355	900	878	595.537	700.454	816.291	1075.52	897.087	749.169	822.222	835.165	806.452	821.053	795.455	826.087	846.154	811.111	741.936	736.264	728.261	717.391	760.87	813.187	808.989	868.132	789.474	553.166	1000	623.978	666.195	822.951	1094.12	667.618	684.751	726.562	733.129	543.716	656.098	1028.08	804.006	686.03	909.091
8	837.037	995.305	739.771	895.075	1040	811.295	800.287	725.83	1067.62	956.679	585.938	700.798	838.258	1181.26	928.682	816.024	849.462	826.087	884.211	835.052	912.088	787.234	787.234	849.462	765.957	849.462	836.957	808.511	793.478	787.234	731.183	787.234	776.316	641.791	1012.27	779.412	820.852	985.554	1284.38	732.824	781.625	839.879	832.178	674.839	749.42	1148.44	1018.1	820.546	755.556
9	946.593	993.915	743.478	975.855	1184.05	899.457	837.629	811.268	1144.51	1366.32	764.778	851.24	1007.78	1326.64	1032.21	937.5	783.505	905.263	744.898	880	915.789	938.775	835.052	886.598	793.814	812.5	842.105	804.124	806.122	785.714	843.75	836.735	844.156	702.128	1239.26	837.969	1000	1117.74	1299.08	824.257	838.671	947.74	955.285	785.071	808.93	1415.88	1122.5	936.803	815.217
10	988.889	1040.37	812.939	1059.85	1349.21	1023.2	1070.85	793.532	1341.28	1283.53	788.462	998.668	1123.35	1462.61	1201.72	1011.48	760	838.384	900.99	875	949.495	921.569	841.584	910.891	774.51	830	900	910.891	761.905	873.786	851.485	833.333	792.208	974.969	1338.46	1166.67	1011.49	1159.84	1516.07	908.343	938.427	927.624	1095.43	817.059	950.734	1583.64	1299.87	1070.24	810.526
11	1124.6	1153.57	935.574	1217.07	1493.31	1162.3	1123.18	836.683	1546.76	1281.71	972.477	1178.27	1298.42	1754.01	1413.89	1159.95	873.786	1019.05	869.159	944.954	866.667	934.579	814.815	851.852	814.815	869.159	943.396	871.56	831.858	809.091	859.813	907.407	766.234	875.374	1536.82	1228.41	1198.15	1234.04	1557.69	1048.56	1024.65	1010.22	1294.68	982.619	1077.93	1839.16	1449.06	1216.84	969.697
12	1307.42	1299.82	1034.67	1301.08	1642.18	1246.1	1227.39	918.054	1655.23	1663.95	1125.44	1324.96	1418.99	1946.09	1397.12	1298.16	872.727	919.643	1026.32	898.305	910.714	1017.54	973.913	965.517	818.966	904.348	974.576	898.305	811.024	881.356	991.453	1000	753.247	948.566	1684.7	1253.54	1327.37	1190.93	1915.08	1137.08	1164.18	1122.54	1364.58	1100.56	1201.41	2030.56	1632.24	1351.54	893.204
E.
Time (Hr)	WT																WT EA as N																eutR-																eutR- EA as N
0	816.092	852.273	764.706	839.081	784.091	895.349	735.632	829.545	727.273	790.698	673.913	790.698	781.609	813.953	823.529	780.22	800	714.286	806.818	800	795.455	744.186	775.281	747.253	750	779.07	747.126	714.286	727.273	788.235	781.609	739.13	808.989	781.609	816.092	977.011	770.115	850.575	747.126	770.115	809.524	776.471	779.07	850.575	752.941	790.698	809.524	800	840.909
1	747.253	813.187	818.182	725.275	747.368	910.112	752.809	698.925	663.043	616.162	670.213	770.115	741.573	706.522	775.281	769.231	752.688	826.087	844.444	717.391	852.273	815.217	898.99	774.193	789.474	578.125	966.292	729.412	870.588	824.176	909.091	761.538	735.632	775.281	777.778	880.435	833.333	692.308	858.696	811.111	808.989	804.598	858.823	815.217	795.455	725.275	829.545	777.778	684.783
2	764.706	801.98	732.673	691.589	785.047	788.462	718.447	775.701	710.28	690.265	590.909	747.573	754.717	706.422	682.692	714.286	3954.13	3820.76	3404.04	1171.43	3173.55	2000	2644.44	2536.36	1459.77	2704.22	3345.24	1306.34	1186.05	1390.24	1987.88	3877.55	672.897	704.762	704.762	735.537	788.462	742.857	798.077	738.318	730.769	593.985	810	364.865	740.385	730.769	759.615	769.231	1626.94
3	423.077	676.692	694.657	633.803	699.301	726.027	383.142	648.649	557.576	609.271	298.883	491.979	407.843	642.857	640.845	645.57	4913.27	5000	6183.18	5344.39	5058.14	6093.75	3604.4	8051.37	3545.45	13718.8	15964.3	6640.55	2106.38	1954.55	5813.79	6631.58	662.252	685.315	645.39	703.947	638.889	725.352	631.206	695.364	544.444	504.762	438.298	277.778	312.303	676.259	789.062	355.346	5234.87
4	507.987	787.71	844.828	460.123	647.059	393.013	337.474	721.973	538.745	597.345	303.798	448.845	438.017	657.895	534.296	600	11522.8	14196	9370.37	9235.42	7682.69	9683.04	7718.75	11465.5	6656.86	11726.5	29306.3	12345.6	27659.8	3054.95	7375.53	11506.4	515.571	429.333	622.222	411.633	435.821	476.78	766.497	478.134	522.648	443.114	350.835	302.277	316.888	449.541	663.507	351.77	10995.9
5	478.178	830.189	725.857	566.758	642.857	397.775	425.862	513.131	679.641	631.728	305.263	560.606	348.178	897.515	782.467	538.298	12137.3	14747.7	9230.34	11481.1	9714.29	12765.9	11009.3	12522.1	12943.1	15904.6	40932	18596	37274.7	4926.32	12482.5	21073.4	542.254	575.058	744.48	480.634	485.454	626.536	900.763	542.074	510.331	417.957	421.687	362.18	434.713	713.483	628.019	430.818	15508.1
6	731.765	771.429	479.263	681.372	807.692	523.659	528.106	565	812.5	863.158	432.398	473.89	607.877	979.275	894.33	622.807	13059.7	16557.8	15353.2	10940.9	13604.8	11256.2	8923.08	12018.6	15670.4	19111.4	44416.2	12666.7	31602.3	7307.69	18396.4	17020.4	654.737	522.696	829.787	557.018	524.854	589.661	1034.7	546.584	563.694	559.561	619.792	473.926	507.653	856.802	710.884	603.293	17374.2
7	813.559	827.014	601.896	777.273	923.077	680.365	606.183	707.355	900	878	595.537	700.454	816.291	1075.52	897.087	749.169	12406.1	16093.7	13940.6	11731.1	18004.7	10978.6	10500	11564.9	19323	16526.7	37905.5	14253.7	34221.8	10487.4	26052.2	17909.1	820.116	553.166	1000	623.978	666.195	822.951	1094.12	667.618	684.751	726.562	733.129	543.716	656.098	1028.08	804.006	686.03	18192.1
8	837.037	995.305	739.771	895.075	1040	811.295	800.287	725.83	1067.62	956.679	585.938	700.798	838.258	1181.26	928.682	816.024	12432.2	15982.7	14212.2	10130.4	17855	13881.5	15076.2	11430	26622.8	17879.9	42620	18176.7	48228.7	14948.9	19129.2	19996.1	1068.38	641.791	1012.27	779.412	820.852	985.554	1284.38	732.824	781.625	839.879	832.178	674.839	749.42	1148.44	1018.1	820.546	20384
9	946.593	993.915	743.478	975.855	1184.05	899.457	837.629	811.268	1144.51	1366.32	764.778	851.24	1007.78	1326.64	1032.21	937.5	12696.9	15871.7	13070.1	12410.4	17313.2	12750.5	14281.5	11245.9	24417	18305.7	48015.9	18463.9	35867.6	18172.8	26974.9	23157.3	1036.23	702.128	1239.26	837.969	1000	1117.74	1299.08	824.257	838.671	947.74	955.285	785.071	808.93	1415.88	1122.5	936.803	19448
10	988.889	1040.37	812.939	1059.85	1349.21	1023.2	1070.85	793.532	1341.28	1283.53	788.462	998.668	1123.35	1462.61	1201.72	1011.48	12648.9	15530.7	13610.5	10218	15021.8	15597	13393.2	10701.3	22578.5	17639.6	35889.4	20570.3	36332.3	21287.9	24421.5	23323.2	989.426	974.969	1338.46	1166.67	1011.49	1159.84	1516.07	908.343	938.427	927.624	1095.43	817.059	950.734	1583.64	1299.87	1070.24	19738.8
11	1124.6	1153.57	935.574	1217.07	1493.31	1162.3	1123.18	836.683	1546.76	1281.71	972.477	1178.27	1298.42	1754.01	1413.89	1159.95	12242	15514.3	13746.9	12834.1	17191.9	15514.5	13071.7	10930.6	19787.4	16476.7	29409.3	18182.2	31261.4	21970.3	23689	19265	960.256	875.374	1536.82	1228.41	1198.15	1234.04	1557.69	1048.56	1024.65	1010.22	1294.68	982.619	1077.93	1839.16	1449.06	1216.84	17224.9
12	1307.42	1299.82	1034.67	1301.08	1642.18	1246.1	1227.39	918.054	1655.23	1663.95	1125.44	1324.96	1418.99	1946.09	1397.12	1298.16	12116.5	14841.7	13476.1	12310.7	16432.5	14900	12714.8	11545.1	18042.9	15313.4	25217.7	17973.9	28940	21188.5	21440.9	17414.6	1080.35	948.566	1684.7	1253.54	1327.37	1190.93	1915.08	1137.08	1164.18	1122.54	1364.58	1100.56	1201.41	2030.56	1632.24	1351.54	16274.4
[truncated: 15 more columns]

## Sheet: Fig5
B.
Time (Hr)	WT																WT EA as N																ntrC-																ntrC- EA as N
0	674.157	644.444	704.545	689.655	574.713	711.111	696.629	824.176	690	700	734.694	643.564	616.162	721.649	717.172	626.263	685.393	639.175	719.101	724.138	595.745	633.333	704.545	735.632	823.529	825.581	795.455	779.07	770.115	880.952	809.524	843.374	685.393	722.892	729.412	804.878	635.294	630.952	670.455	619.565	804.598	759.036	865.854	902.439	606.742	739.13	842.697	652.174	666.667
1	681.818	652.174	666.667	586.957	647.727	659.341	543.478	777.778	625	729.73	703.704	628.319	580.357	703.704	605.263	657.658	715.909	709.677	670.33	755.814	600	655.556	701.149	722.222	761.364	752.688	840.909	791.209	945.055	909.091	977.273	906.977	651.685	705.882	720.93	809.524	597.701	755.814	666.667	568.421	788.889	681.319	811.765	835.294	580.645	728.261	698.925	617.021	711.111
2	693.069	578.431	699.029	653.846	630	660	637.255	795.918	639.456	645.833	655.172	671.233	620	685.315	625	597.315	313.333	609.589	360.294	780.22	833.333	811.189	822.222	727.273	2616.67	3280	1936.84	2800	2431.58	2602.15	3602.15	3840.43	588.235	663.366	708.333	765.957	621.053	673.469	646.465	542.857	696.078	721.154	742.268	721.649	650.485	676.191	721.154	628.571	639.175
3	494.253	604.478	682.17	650.407	631.148	679.688	676.923	684.615	611.607	648.889	655.022	634.361	622.222	644.444	609.649	601.695	2128.2	2276.84	3203.59	2523.81	4135.59	2180	6469.07	7824	8888.27	10651.3	4279.28	5480.39	4128.71	4515.46	5750	11223.3	656	644.628	579.365	661.017	573.77	645.669	650.794	565.891	628.788	608.392	718.75	692.308	571.429	664.336	666.667	597.015	571.429
4	371.353	512.915	645.503	307.522	549.02	600	536.29	690.217	774.193	823.322	730.539	758.17	796.61	749.206	702.97	685.46	6819.55	7520.66	8390.7	8550	11106.4	8664.18	12280.4	15076.9	11629.6	13848.8	8328.12	9525.42	6747.75	7685.71	10825.8	18193	624.339	775.281	490.637	416.928	586.021	555.556	704.301	549.451	592.593	559.524	747.312	643.564	401.662	340.425	750	435.065	796.46
5	440.425	522.099	784.387	359.431	657.993	710.714	615.625	800	741.667	784.355	648.241	1015.43	946.269	882.199	1002.91	858.586	9770.35	12418.9	13327.6	14091.2	13476.5	17142.1	14542.5	15272.4	12484.8	13645.1	12302.9	15131	55559.7	12238.1	14985.4	23909.1	646.429	757.353	583.587	462.415	778.626	503.58	592.896	452.436	777.372	417.91	953.975	736.686	355.694	354.571	661.29	507.538	575
6	537.374	587.805	815.534	389.853	726.415	703.271	738.889	863.309	947.939	850.174	787.402	848.014	1159.66	1190.48	949.393	1090.28	10626.4	15069.4	14110	17724.6	19922.7	16365.6	16041.7	16316.1	13408.6	15166.7	11622.9	43251.2	14569.1	15491.7	16338.4	24000	580.042	580.042	599.078	553.106	618.483	545.279	598.344	507.337	827.869	467.655	607.023	800.487	422.98	434.629	658.444	616.558	602.996
7	619.141	601.754	916.185	481.333	632.727	694.118	846.341	1065.42	1234.45	1286.03	988.581	920.301	1287.5	1085.9	1090.09	1051.9	11535.6	13088.7	16393	14187.8	14565.6	14183.3	15439.2	16528.8	15028.4	15622.1	11300.4	18926.1	25912.5	17513.5	17023.3	22007	818.182	580.205	692.144	668.616	625	594.637	750.533	729.977	628.422	675.953	686.274	703.1	582.822	482.438	725.429	790.554	587.766
8	691.1	768.932	958.042	600.284	604.618	855.513	981.524	815.589	1178.64	1179.44	1227.35	1281.19	1376.87	1021.12	1310.09	1340.39	11535.4	13468.8	16154.5	15912.4	14656.2	14572.5	15415.6	16357.5	15642.4	14491	18637	26648.8	26598	21891.6	15691.9	20556.6	1101.04	737.391	821.946	572.046	695.793	598.952	789.377	925.373	753.804	746.649	1418.92	816.901	641.921	606.882	821.183	916.03	653.192
9	793.165	857.143	854.578	740.795	679.505	986.94	890.547	986.221	1039.77	1791.75	1349.62	1373.77	1516.26	1296.7	1926.17	1352.22	11897.1	13723.4	14812.8	13760.4	14750.7	15116.3	14304.6	15626.7	15226.3	14070	17243.1	31126.4	24826.2	23055.9	14855.5	19697.2	972.332	761.905	766.942	796.954	657.645	716.556	915.966	643.072	878.378	874.339	1592.39	891.369	861.714	742.408	908.031	1006.31	676.923
10	900.515	1000	1138.52	841.655	942.953	987.179	1070.17	1391.2	1770.92	1998.04	1506.63	1713.78	1762.18	2159.75	1572.89	1713.37	12260.5	10858.5	14671.2	15046.2	14819.7	14816.6	13800	16457.6	15196.3	13687.3	17893.6	28767.6	24574.1	22040	14411.9	19037.2	1196.62	1252.43	1000	929.701	904.611	753.309	985.669	1083.33	962.406	1026.08	1791.24	1045.98	812.897	872.591	1138.97	1102.41	754.826
11	990.244	1073.25	882.883	804.062	1244.53	1168.83	1335.26	1336.73	1932.06	2218.81	1745.21	1835.82	1937.85	1790.66	1592.4	1609.33	12337.2	13576.8	14870	14647.5	15201.1	12813.4	13726.3	16177.5	15003.9	13794.4	19620.1	25075.1	23287.4	20054.1	13991.3	19827.8	1161.17	1339.83	1052.98	868.876	863.524	864.019	1101.98	1077.9	1079.9	1174.31	1980.25	1097.17	845.823	846.084	1786.13	1056.93	817.505
12	1051.05	1196.37	1071.74	936.039	1245.76	1413.55	1306.67	1739.23	2058.94	1920.24	1916.18	2013.51	2099.08	1424.3	1783.85	1805.56	12218	12995.4	14535.9	13576	14978.4	13276.5	13162.5	16122.4	14196.6	12978.4	16680.8	28688.5	19070	21501.4	13360.2	16195.7	1413.33	1573.7	1088.96	970.381	1050	985.849	1178.83	1123.81	1251.57	1196.7	2198.58	1236.34	940.678	950.521	2061.68	1188.77	849.638
C.
Time (Hr)	WT																WT EA as C																ntrC-																ntrC-EA as C
0	730.337	764.045	750	738.636	711.111	772.727	590.476	784.946	780.22	771.739	733.333	714.286	788.889	777.778	797.753	831.461	744.444	761.364	738.636	704.545	719.101	681.319	684.783	764.045	750	802.198	791.209	739.13	857.143	744.444	813.187	747.253	728.261	677.778	808.989	752.809	693.694	719.101	857.143	808.989	824.176	741.573	811.111	865.168	835.165	808.989	865.168	898.876	784.091
1	684.783	734.043	752.688	715.789	663.158	774.193	642.857	663.366	687.5	763.441	693.878	704.082	718.75	812.5	729.167	781.25	744.444	813.953	701.149	724.138	674.157	715.909	633.333	681.818	774.193	775.281	711.111	698.925	717.391	685.393	744.444	755.556	632.653	705.263	734.043	747.368	693.878	684.211	768.421	663.158	721.649	773.196	731.959	791.667	762.887	810.526	787.234	770.833	689.655
2	603.774	663.636	728.972	603.604	657.658	600	620.69	675.439	701.754	690.265	681.416	672.269	725.664	773.913	686.957	713.043	885.058	793.103	839.081	941.861	818.182	840.909	722.222	920.455	835.165	897.727	829.545	817.204	769.231	797.753	800	833.333	637.931	598.214	711.712	663.636	650	666.667	678.571	732.143	700.855	669.422	643.478	578.125	730.435	739.13	625	603.306	919.54
3	609.589	566.265	529.762	454.054	527.95	590.361	527.472	567.901	591.716	636.943	533.333	631.902	625	643.275	573.171	624.242	1465.12	1344.44	1523.26	1476.74	1423.53	1471.91	1438.2	1449.44	1108.7	1144.44	1238.64	1043.48	1222.22	1191.01	1146.07	1235.95	581.699	534.162	610.063	589.404	583.333	584.416	642.384	625	610.063	551.136	578.947	487.18	614.907	664.557	672.956	577.778	1770.12
4	328.605	429.577	526.923	374.269	550.201	553.903	320.084	318.087	594.697	528.62	311.637	402.174	297.398	486.111	543.554	608	2569.77	2417.58	2697.67	2627.91	2397.73	2466.67	2522.22	2595.51	2011.24	1977.78	2022.99	1846.15	1882.98	1988.76	2033.71	2055.56	573.122	319.475	574.899	639.81	645.161	488.673	519.231	638.393	676.056	536.965	442.478	491.639	697.115	784.946	633.188	423.423	3494.25
5	450.106	455.919	537.396	272.07	514.423	514.161	327.684	426.136	725.61	627.717	397.237	504.546	361.832	550.813	891.986	582.023	4213.48	4255.56	4329.55	4593.02	3720.43	4122.22	4202.25	4348.31	3043.01	3222.22	3459.77	3177.78	3363.64	3247.19	3266.67	3266.67	297.45	330.233	760.563	300	716.923	415.225	624.339	414.286	681.208	634.921	503.563	562.5	506.204	832.031	783.217	449.782	5804.6
6	581.818	449.726	639.151	424.87	829.67	649.123	379.924	470.073	698.745	810.304	513.821	668.076	466.576	611.916	581.967	660.714	6428.57	6777.78	7460.67	7172.41	5547.37	6444.44	6775.28	7022.73	4788.89	5188.89	5500	4978.02	4855.56	5010.87	5122.22	5186.81	579.654	417.827	406.21	333.333	756.208	711.864	638.182	706.14	779.456	687.845	611.354	625	664.251	507.614	783.641	498.168	9409.09
7	662.9	503.175	752.137	452.617	940.741	825.188	497.519	586.498	830.409	843.809	635.952	750.923	535.845	791.139	1089.41	942.346	9526.88	10488.9	10604.4	11238.6	7978.95	9670.33	10089.9	10078.6	6936.84	8044.44	8696.63	8230.77	6515.79	7944.44	7747.25	8142.86	681.356	483.188	549.465	810.127	1065.66	645.864	779.69	551.948	930.556	830.334	916.883	761.905	768.539	628.849	1044.08	590.444	13236
8	712.308	686.813	797.271	515.192	1136.59	987.156	581.714	771.982	634.027	818.991	586.696	951.087	625.587	934.272	906.298	852.018	13589.5	15577.8	15395.6	16055.6	10915.8	13131.9	13855.6	14133.3	10776.6	11692.3	12633.3	12434.8	8969.07	10758.2	10703.3	11597.8	672.652	652.115	916.817	1086.65	1153.68	654.651	850.148	962.406	1038.46	918.415	794.643	847.49	899.787	730.408	1135.59	653.968	18544.4
9	925.676	734.982	950.64	588.989	1249.44	958.209	760.897	858.345	873.435	932.394	778.972	1071.56	759.777	1065.41	1369.89	1032.02	18030.9	21252.8	21526.9	21744.4	14446.8	17673.9	19098.9	18714.3	17945.7	16813.2	17516.5	15776.6	11765.3	15923.9	15076.1	15451.6	686.073	706.749	1125.72	1271.66	1225.05	794.718	912.814	819.135	1148.52	972.973	872.449	986.793	1028.23	847.724	1422.43	745.127	25230.8
10	816.121	773.984	998.279	626.566	1482.61	1048.13	876.923	982.192	918.851	1146.27	851.04	1000	877.753	995.561	1229.05	1171.39	23765.3	28451.6	28452.6	28666.7	18606.4	23892.5	25043	24731.2	25494.6	21322.6	24462.4	21031.6	15134	17891.3	19193.5	20074.5	794.382	753.019	1503.21	1574.94	1346.01	931.634	1074.73	1152.49	1342.79	936.396	1037.22	1140.51	1160.54	998.464	1583.14	836.941	32957.4
11	1275.44	927.586	1140	659.654	1224.49	1121.86	801.126	1101.33	1073.11	1521.67	976.999	959.085	925.478	1245.42	1378.15	1329.11	30860	37718.8	44704.1	37221.1	23715.8	31255.3	33694.7	31946.8	26257.4	27569.9	30723.4	27677.1	19302.1	31967.7	27148.9	26042.1	1131.77	877.03	1220.41	1650.22	1466.12	1010.12	1162.16	1466.43	1461.88	1030.64	927.632	1272.89	1306.54	1149.16	1833.33	911.517	42354.2
12	1304.75	989.708	1251.63	743.309	1421.54	1219.95	1111.88	1264	1146.82	1196.57	1040.4	1083.63	1083.85	1373.1	1579.31	1510.99	39852.9	47690.7	47410	46938.8	31340.4	39721.7	41326.5	39906.2	32930.7	35852.6	37051.6	34346.9	23936.8	41705.3	29947.9	31979.4	1192.16	1001.16	1261.52	1687.5	1608.7	1144.75	1517.19	1289.07	1613.88	1052.79	1200.3	1468.75	1436.59	1276.12	1995.65	1015.13	53010.1
D.
WT - eat	ntrC- - eat	WT - eutBL	ntrC- - eutBL	WT - eutCL	ntrC- - eutCL
375.014	15.52	700.391	1473.73	366.667	632.591
567.918	10.4027	697.192	1127.7	357.814	600.68
486.702	13.5721	691.507	2065.04	364.704	756.766
E.
Time (Hr)	WT																								SDM																								WT EA as N
0	770.115	831.461	779.07	719.101	775.281	797.753	681.319	688.889	788.235	752.809	681.818	727.273	744.186	758.621	659.341	779.07	780.22	786.517	728.261	847.059	882.353	840.909	784.091	823.529	693.182	712.644	850.575	816.092	772.727	827.586	770.115	686.047	735.632	717.647	761.364	773.809	674.419	788.235	848.837	779.07	764.045	780.22	786.517	802.198	821.429	791.209	804.348	791.209	750
1	662.921	670.33	772.727	663.158	625	836.957	655.914	728.261	631.579	692.308	677.778	637.363	700	677.778	700	732.558	741.936	758.242	712.766	730.337	764.706	797.753	670.33	816.092	684.211	804.348	744.444	744.444	741.936	725.275	717.391	887.64	712.644	741.177	681.319	735.632	666.667	732.558	758.621	790.698	670.33	720.43	764.045	774.193	831.325	686.047	850.575	723.404	887.64
2	683.168	688.679	686.274	654.206	718.447	707.547	747.664	726.415	750	669.903	601.852	639.64	740.385	676.768	613.861	724.49	696.97	732.673	698.113	734.694	755.319	693.878	686.274	707.071	638.889	796.296	740.385	702.97	764.151	776.699	669.811	693.069	594.059	663.158	683.168	680.412	693.878	694.737	736.842	760.417	690.722	696.97	750	735.294	806.452	808.511	757.895	730.769	1397.85
3	609.023	604.167	651.515	705.882	618.056	566.265	591.463	587.413	457.286	476.44	595.588	458.563	439.56	483.092	666.667	646.154	654.135	682.54	602.941	666.667	700	726.562	671.756	710.938	560.284	544.91	664.179	648.276	583.893	601.191	655.405	674.074	595.238	710.744	625	664	666.667	619.048	663.865	710.744	693.548	632.353	773.109	682.927	752.066	764.706	744.186	715.385	3505.26
4	575.51	602.51	583.71	474.164	613.043	479.73	542.969	573.84	335.135	539.924	695.238	683.616	620.37	422.74	412.791	665.048	657.754	661.458	623.037	561.947	674.033	734.694	629.808	687.5	486.381	390.244	505.535	603.448	531.496	483.871	424.929	548.638	611.702	548.387	525	661.111	367.978	534.483	666.667	545.455	617.347	685.083	541.284	668.478	657.459	546.559	733.333	613.402	7146.55
5	590.164	519.722	506.912	467.249	612.121	584.211	459.77	605.744	406.593	522.346	653.846	794.76	632.143	442.348	475.973	760.3	728.745	677.966	828	660.066	795.918	836.502	753.623	669.811	510.152	391.941	462.243	495.122	560.723	504.31	461.538	535.452	671.937	621.908	548.287	713.693	533.333	627.389	791.339	547.826	654.088	748.918	353.68	774.059	792.969	593.837	785.441	693.603	9601.35
6	610.417	524.164	673.66	614.407	688.453	667.939	649.895	546.737	575.824	751.445	703.911	788.162	779.57	566.604	583.497	722.359	807.339	743.869	949.275	677.333	936.62	1006.56	914.286	771.277	597.753	526.978	569.388	712.871	655.844	722.944	520.339	714.286	535.181	617.647	568.765	849.315	712.719	764.55	1033.22	686.869	778.106	992.395	462.712	858.621	778.378	641.138	1047.32	785.714	7841.84
7	584.541	762.097	861.991	720.293	749.064	705.98	656.958	861.053	651.252	785.388	967.456	758.542	787.33	661.538	667.269	1022.66	1068.57	880.531	1014.12	777.283	1011.04	1171.01	865.934	989.848	566.667	701.323	914.216	835.616	677.53	858.351	707.904	688.969	949.198	873.809	754.881	755.939	862.869	797.441	1260.74	804.933	873.057	1137.81	697.813	722.555	825.532	652.597	705.193	1099.45	19816.6
8	893.822	960.152	1008.44	906.716	1035.48	770.865	702.514	736.434	704.013	1059.41	1073.11	946.903	916.493	793.16	813.953	1163.81	944.444	748.466	1387.1	831.014	1074.66	1461.11	841.091	987.132	726.821	805.042	1082.01	744.118	755.78	776.144	818.482	758.117	977.221	997.802	1006.88	844.864	792.633	821.369	1329.84	723.054	829.358	1369.28	875	795.332	890.511	1035.27	926.496	895.327	16564.2
9	832.827	1078.95	1016.33	1031.99	1050.09	953.172	848.442	1244.9	874.788	1091.86	1265	1209.41	1160.52	826.389	946.578	1225.88	1170.12	1278.76	1511.98	969.147	1292.87	1668.41	1269.94	1022.22	794.721	962.712	1006.81	804.552	972.461	979.899	937.213	1064.46	1141	1079.52	988.462	1026.1	1044.44	1007.97	1371.2	1098.48	1086.6	1517.24	892.617	1452.45	1059.89	1199.2	945.428	1227.37	14085.5
10	1168.16	1266.3	1017.91	1157.63	1158.23	946.115	927.429	1378.18	902.628	1248.5	1410.07	1250	1211.95	976.839	1098.71	1569.79	1316.33	1272.21	1629.12	982.512	1581.97	1780.43	1429.94	1190.33	972.932	915.888	988.669	972.414	1107.94	1287.77	957.728	1064.84	1457.58	1223.06	1090.74	1308.7	1441.94	1245.76	1668.93	1079.67	1197.65	1648.35	1062.29	1586.49	1267.86	1375.71	1148.97	1364.39	14103.5
11	1379.63	1375.65	1113.73	1200.29	1364.22	1434.56	1123.04	1156.12	1183.05	1584.24	1389.43	1512.64	1206.73	1079.58	1120.45	1552.73	1524.11	1152.96	1771.21	1004.2	1332.82	2047.3	1604.09	1271.01	1269.48	944.578	1260.34	1064.99	1401.29	1447.28	1238.44	1443.46	1627.45	1168.83	1271.9	1322.39	1314.84	1509.77	1589.29	1178.73	1360.46	1797.98	1226.67	1665.83	1423.14	1545.45	1312.78	1507.63	13072.4
12	1408.8	1274.59	1490.32	1327.14	1688.7	1558.28	1240	1381.29	1061.37	1675.73	1732.3	1520.88	1440.92	1149.07	1386.61	1906.25	1472.59	1589.16	1917.68	997.537	1669.01	2215.52	1790.83	1410.11	1404.8	1165.63	1388.48	1401.88	1318.72	1424.82	1350.83	1605.31	1752.91	1338.74	1381.53	1567.35	1477.09	1748.59	1177.55	1244.95	1396.19	1882.08	1354	1920.48	1597.96	1653.58	1485.42	1612.73	12543.4
[truncated: 47 more columns]

## Sheet: S. Fig1
A.
Time (Hr)	WT				ΔeutCL/CS				ΔeutCS				ΔeutCL
0	48000000	48800000	23000000	28700000	42000000	36800000	31500000	30000000	58500000	48300000	23000000	27500000	42300000	38300000	28500000	26000000
1	46000000	42500000	29000000	24300000	45000000	46000000	36800000	30500000	43800000	41000000	31700000	29000000	32800000	37300000	23300000	27300000
2	62000000	69000000	47800000	42000000	71300000	76000000	42500000	40500000	75300000	67000000	33000000	38500000	61000000	56300000	36000000	38800000
3	135000000	210000000	97500000	128000000	258000000	248000000	143000000	137000000	225000000	250000000	82500000	100000000	133000000	168000000	110000000	115000000
4	490000000	450000000	290000000	247000000	670000000	663000000	275000000	328000000	548000000	563000000	213000000	205000000	485000000	480000000	198000000	205000000
6	1950000000	1880000000	1730000000	1680000000	2750000000	2100000000	1800000000	1450000000	1730000000	1650000000	1150000000	1380000000	1180000000	1500000000	1030000000	1180000000
8		2680000000	3750000000	3530000000	3550000000	3350000000	3130000000	3280000000	3050000000	2450000000	2200000000	2330000000	1970000000	2200000000	2030000000	1600000000
12	3750000000	3950000000	4100000000	4650000000	3730000000	4350000000	4230000000	3780000000	3930000000	3530000000	3450000000	3850000000	3480000000	3300000000	4470000000	3980000000
24	4700000000	4080000000	4880000000	5100000000	4850000000	4680000000	5500000000	4950000000	4630000000	4850000000	5950000000	4880000000	5330000000	4900000000	5580000000	5730000000
48	4430000000	5030000000	5050000000	5900000000	5480000000	4880000000	5430000000	5050000000	4770000000	4870000000	4750000000	4450000000	3800000000	4080000000	5000000000	4700000000
B.
Time (Hr)	WT (2.5mM EA)								WT (5mM EA)								WT (10mM EA)								WT (20mM EA)
0	38000000	43500000	37500000	37000000	40000000	43500000	38500000	31500000	45000000	44000000	41000000	41000000	42500000	48500000	31500000	39500000	42500000	44000000	47000000	46500000	45500000	46000000	38500000	40500000	43500000	45500000	38000000	35000000	40500000	42000000	41500000	36000000
8	40000000	37700000			41000000	43000000	34500000	34500000	38500000	40000000			42000000	43000000	34500000	35000000	34000000	36000000			48500000	42700000	27500000	25000000	41500000	40700000			45500000	46300000	39500000	32500000
24			39500000	43300000			50000000	47500000			33000000	56700000			72500000	75000000			56500000	60000000			55000000	55000000			61000000	43300000			118000000	100000000
30
48			278000000	248000000			255000000	270000000			650000000	667000000			495000000	555000000			750000000	867000000			875000000	875000000	1700000000	1400000000	1000000000	1130000000	1450000000	1430000000	1030000000	1180000000
C.
	WT				ΔeutCS
0	31000000	31500000	17300000	16300000	45500000	44500000	21000000	23500000
8	42300000	34300000	24500000	24000000	32800000	34500000	25000000	27800000
24	102000000	99500000	290000000	375000000	76500000	73000000	345000000	328000000
30	593000000	555000000	950000000	1030000000	368000000	350000000	1580000000	1350000000
48	5950000000	5680000000	2030000000	1950000000	6600000000	6230000000	1980000000	2450000000
56	3130000000	2930000000	1950000000	1800000000	2750000000	2350000000	2650000000	2380000000
D.
Time (Hr)	M9 Ctrl				EA as N				EA as C				EA Only
0	27300000	31800000	25500000	29500000	31000000	26800000	32500000	34000000	29500000	27500000	27000000	25000000	27300000	30000000	25000000	28500000
4	128000000	140000000	108000000	108000000	45500000	48000000	55000000	50000000	46500000	43000000	46000000	44500000	43500000	44000000	41000000	42500000
8	1750000000	1900000000	2200000000	2250000000	373000000	363000000	405000000	425000000	110000000	115000000	81500000	79500000	135000000	140000000	75500000	74500000
24	2430000000	2550000000	2280000000	2250000000	925000000	875000000	950000000	900000000	700000000	690000000	1650000000	1480000000	58500000	59500000	1250000000	1380000000
48	925000000	925000000	2480000000	2680000000	1200000000	1180000000	975000000	1030000000	1580000000	1600000000	1350000000	1530000000	2130000000	2130000000	2000000000	2000000000
E.
Time (Hr)	M9 Ctrl				EA as N				EA as C				EA Only
0	40500000	40300000	38300000	38500000	38300000	40000000	40500000	38500000	38500000	39800000	36800000	37500000	43500000	46300000	36000000	37800000
4	230000000	220000000	125000000	128000000	63800000	61500000	88800000	86500000	43000000	44000000	40300000	40000000	43500000	44000000	44000000	40300000
8	1550000000	1500000000	1500000000	1400000000	310000000	335000000	558000000	525000000	46500000	44000000	34800000	39000000	50000000	48000000	35000000	35300000
24	3100000000	3150000000	2330000000	2150000000	1200000000	1000000000	1430000000	1530000000	185000000	165000000	193000000	178000000	45300000	39000000	80000000	73500000
48	3200000000	3250000000	2450000000	2180000000	1650000000	1200000000	1350000000	1200000000	1100000000	1000000000	1500000000	1130000000	1000000000	1000000000	600000000	575000000
F.
Time (Hr)	WT														ΔeutCS														ΔeutCL														EutC-/-
0	25000000	26800000	31500000	29800000	32500000	35500000	42500000	40800000	32800000	34800000	40000000	39500000	39300000	40800000	27300000	27800000	25300000	26800000	34800000	34800000	40000000	35300000	42500000	43300000	39800000	38800000	51800000	50000000	22000000	23500000	20000000	20500000	35000000	35000000	40000000	40500000	35300000	36500000	38000000	37500000	37000000	35300000	26800000	27800000	27300000	27500000	36800000	34800000	44000000
4	22000000	23500000	38500000	40300000	37500000	35800000							40800000	41500000	31000000	26500000	36000000	37000000	44000000	44300000							44800000	44500000	25500000	28500000	23500000	23000000	33800000	37800000							41800000	42800000	28500000	29000000	37800000	37000000	44500000	43800000
6	31500000	27500000	54500000	56300000	45300000	43300000							42300000	41800000	32000000	28500000	44800000	46800000	50000000	55800000							36800000	37500000	28500000	25500000	21300000	22300000	47300000	44500000							42300000	43500000	36000000	29500000	31300000	30800000	46800000	49800000
8	22500000	24000000	135000000	135000000	30000000	50000000							52000000	52000000	23500000	28000000	125000000	115000000	65000000	65000000							53000000	55500000	30500000	27000000	26000000	28000000	85000000	70000000							84500000	76000000	50500000	52500000	60000000	60000000	70000000	80000000
10	40000000	45000000	253000000	253000000	82500000	87500000							110000000	110000000	25000000	30000000	295000000	303000000	215000000	213000000							130000000	140000000	35000000	35000000	35000000	37500000	100000000	113000000							250000000	255000000	70000000	95000000	87500000	95000000	238000000	218000000
12							330000000	355000000	323000000	343000000	255000000	243000000									200000000	198000000	255000000	243000000	340000000	353000000									353000000	338000000	293000000	288000000	57500000	55000000									365000000
14							390000000	375000000	348000000	355000000	360000000	345000000									260000000	205000000	303000000	330000000	513000000	530000000									420000000	435000000	368000000	340000000	138000000	153000000									475000000
16							600000000	500000000	700000000	725000000	400000000	350000000									325000000	325000000	475000000	500000000	600000000	550000000									650000000	625000000	550000000	625000000	200000000	150000000									650000000
18							675000000	700000000	625000000	650000000	500000000	475000000									450000000	350000000	450000000	400000000	700000000	750000000									650000000	700000000	475000000	400000000	500000000	550000000									825000000
20							675000000	700000000	825000000	825000000	500000000	500000000									475000000	500000000	500000000	475000000	725000000	750000000									675000000	650000000	725000000	775000000	575000000	600000000									750000000
24	500000000	500000000	375000000	375000000	675000000	600000000	650000000	600000000	625000000	575000000	425000000	425000000			550000000	450000000	575000000	550000000	600000000	625000000	325000000	325000000	425000000	450000000	575000000	525000000			250000000	350000000	700000000	650000000	675000000	650000000	625000000	600000000	525000000	600000000	575000000	550000000			400000000	400000000	625000000	725000000	650000000	625000000	600000000
[truncated: 7 more columns]

## Sheet: S. Fig2
A.
Time (Hr)	WT vs ΔeutCS							WT vs ΔeutCL							WT vs ΔeutCL/CS
4	0.15	-0.055	-0.015	0.13	0.2			0.11	0.015	-0.035	0.14				-0.25	0.015	0.185	0.085
8	0.01	0.165	0.125					-0.01	-0.04	-0.245					0.07	0.105	0.275
24	-0.02	0.11	0.22	0.035	0.05			0.09	-0.035	-0.055	0.025				0.05	0.03	0.405	-0.02
B.
Time (Hr)	WT vs ΔeutCS							WT vs ΔeutCL
4	-0.02	-0.095	-0.21	-0.245				-0.21	0.06	-0.02	-0.13
8	-0.57	-0.565	-0.49	-0.755				-0.36	-0.06	-0.145	-0.24
24	-0.73	-0.7	-0.475	-1.04				-0.3	-0.165	-0.215	-0.38
C.
Time (Hr)	WT vs ΔeutCS
4	-0.21	-0.115	-0.02
8	-0.04	-0.07	0.045
24	-0.13	0.22	0.27
D.
Time (Hr)	WT vs ΔeutCS									WT vs ΔeutCL
4	-0.02	-0.01	0.01	-0.105	-0.015					-0.08	-0.035	-0.055	0.065	-0.035
8	-0.13	0.01	-0.03	-0.085	-0.04					-0.06	0.025		-0.095	0.005
24	-0.17	-0.195	-0.19	-0.105	0.005					-0.05	-0.33		-0.265	-0.52
E.
Time (Hr)	M9 + Glycerol & EA									M9 + EA & Ammonia
24	0.33	0.74	0.635	0.71						0.02	-0.105	0.01	-0.24
48	0.53	0.77	0.595	0.98						-0.45	-0.485	-0.14	-0.19

## Sheet: S. Fig3
A.
	WT																ΔeutCL/CS
Oral Lavage	295000	7500	33.3	33.3	267	133	33.3										33.3	33.3	250000	33.3	33.3	33.3	2500	267
B.
	WT																ΔeutCL/CS
Ileum	1000000	1500000	1000000	2000000	850000	100000	1000000	2330	15000	1330	1500000						333	333	333	3000000	333	333	333	333
Cecum	1350000	5500000	4500000	5500000	1100000	200000	1000000	40000	1000000	300000	13500000						4670	333	1000000	600000	333	333	333	333
Colon	80000	2500000	1500000	7500000	800000	200000	150000	20000	200000	100000	3500000						333	333	500000	300000	333	333	333	333
C.
Time (Day)	WT									ΔeutCL/CS
1	1800000000	2200000000	1450000000	8000000000	3850000000					300000000	11000000000	9500000000	9500000000	12000000000	550000	2500
2	4350000000	6000000000	4500000000	7300000000	5700000000					10500000000	12500000000	12000000000	7000000000	12500000000	17000	9800000000
3	7000000000	10500000000	12500000000	1950000000	11500000000					25000000000	15000000000	14500000000	10000000000	25000000000	100000	5250000000
4	3000000000	85000000000	6000000000	115000000	24500000000					30000000000	50000000000	25000000000	7000000000	20000000000	350000000	11000000000
5	6000000000	3000000000	6500000000	2200000	20500000000					45000000000	10000000000	45000000000	25000000000	20000000000	1600000000	11000000000
6	7500000000	5500000000	5000000000	24500000	8500000000					45000000000	80000000000	25000000000	20000000000	20000000000	2200000000	8500000000
7	15000000000	8000000000	15000000000	25500000	10500000000					25000000000	75000000000	25000000000	25000000000	25000000000	3150000000	3800000000

## Sheet: S. Fig4
A.
Time (Hr)	WT																WT EA as C																ntrC-																ntrC- EA as C
0	730.337	764.045	750	738.636	711.111	772.727	590.476	784.946	780.22	771.739	733.333	714.286	788.889	777.778	797.753	831.461	744.444	761.364	738.636	704.545	719.101	681.319	684.783	764.045	750	802.198	791.209	739.13	857.143	744.444	813.187	747.253	728.261	677.778	808.989	752.809	693.694	719.101	857.143	808.989	824.176	741.573	811.111	865.168	835.165	808.989	865.168	898.876	784.091
1	684.783	734.043	752.688	715.789	663.158	774.193	642.857	663.366	687.5	763.441	693.878	704.082	718.75	812.5	729.167	781.25	744.444	813.953	701.149	724.138	674.157	715.909	633.333	681.818	774.193	775.281	711.111	698.925	717.391	685.393	744.444	755.556	632.653	705.263	734.043	747.368	693.878	684.211	768.421	663.158	721.649	773.196	731.959	791.667	762.887	810.526	787.234	770.833	689.655
2	603.774	663.636	728.972	603.604	657.658	600	620.69	675.439	701.754	690.265	681.416	672.269	725.664	773.913	686.957	713.043	885.058	793.103	839.081	941.861	818.182	840.909	722.222	920.455	835.165	897.727	829.545	817.204	769.231	797.753	800	833.333	637.931	598.214	711.712	663.636	650	666.667	678.571	732.143	700.855	669.422	643.478	578.125	730.435	739.13	625	603.306	919.54
3	609.589	566.265	529.762	454.054	527.95	590.361	527.472	567.901	591.716	636.943	533.333	631.902	625	643.275	573.171	624.242	1465.12	1344.44	1523.26	1476.74	1423.53	1471.91	1438.2	1449.44	1108.7	1144.44	1238.64	1043.48	1222.22	1191.01	1146.07	1235.95	581.699	534.162	610.063	589.404	583.333	584.416	642.384	625	610.063	551.136	578.947	487.18	614.907	664.557	672.956	577.778	1770.12
4	328.605	429.577	526.923	374.269	550.201	553.903	320.084	318.087	594.697	528.62	311.637	402.174	297.398	486.111	543.554	608	2569.77	2417.58	2697.67	2627.91	2397.73	2466.67	2522.22	2595.51	2011.24	1977.78	2022.99	1846.15	1882.98	1988.76	2033.71	2055.56	573.122	319.475	574.899	639.81	645.161	488.673	519.231	638.393	676.056	536.965	442.478	491.639	697.115	784.946	633.188	423.423	3494.25
5	450.106	455.919	537.396	272.07	514.423	514.161	327.684	426.136	725.61	627.717	397.237	504.546	361.832	550.813	891.986	582.023	4213.48	4255.56	4329.55	4593.02	3720.43	4122.22	4202.25	4348.31	3043.01	3222.22	3459.77	3177.78	3363.64	3247.19	3266.67	3266.67	297.45	330.233	760.563	300	716.923	415.225	624.339	414.286	681.208	634.921	503.563	562.5	506.204	832.031	783.217	449.782	5804.6
6	581.818	449.726	639.151	424.87	829.67	649.123	379.924	470.073	698.745	810.304	513.821	668.076	466.576	611.916	581.967	660.714	6428.57	6777.78	7460.67	7172.41	5547.37	6444.44	6775.28	7022.73	4788.89	5188.89	5500	4978.02	4855.56	5010.87	5122.22	5186.81	579.654	417.827	406.21	333.333	756.208	711.864	638.182	706.14	779.456	687.845	611.354	625	664.251	507.614	783.641	498.168	9409.09
7	662.9	503.175	752.137	452.617	940.741	825.188	497.519	586.498	830.409	843.809	635.952	750.923	535.845	791.139	1089.41	942.346	9526.88	10488.9	10604.4	11238.6	7978.95	9670.33	10089.9	10078.6	6936.84	8044.44	8696.63	8230.77	6515.79	7944.44	7747.25	8142.86	681.356	483.188	549.465	810.127	1065.66	645.864	779.69	551.948	930.556	830.334	916.883	761.905	768.539	628.849	1044.08	590.444	13236
8	712.308	686.813	797.271	515.192	1136.59	987.156	581.714	771.982	634.027	818.991	586.696	951.087	625.587	934.272	906.298	852.018	13589.5	15577.8	15395.6	16055.6	10915.8	13131.9	13855.6	14133.3	10776.6	11692.3	12633.3	12434.8	8969.07	10758.2	10703.3	11597.8	672.652	652.115	916.817	1086.65	1153.68	654.651	850.148	962.406	1038.46	918.415	794.643	847.49	899.787	730.408	1135.59	653.968	18544.4
9	925.676	734.982	950.64	588.989	1249.44	958.209	760.897	858.345	873.435	932.394	778.972	1071.56	759.777	1065.41	1369.89	1032.02	18030.9	21252.8	21526.9	21744.4	14446.8	17673.9	19098.9	18714.3	17945.7	16813.2	17516.5	15776.6	11765.3	15923.9	15076.1	15451.6	686.073	706.749	1125.72	1271.66	1225.05	794.718	912.814	819.135	1148.52	972.973	872.449	986.793	1028.23	847.724	1422.43	745.127	25230.8
10	816.121	773.984	998.279	626.566	1482.61	1048.13	876.923	982.192	918.851	1146.27	851.04	1000	877.753	995.561	1229.05	1171.39	23765.3	28451.6	28452.6	28666.7	18606.4	23892.5	25043	24731.2	25494.6	21322.6	24462.4	21031.6	15134	17891.3	19193.5	20074.5	794.382	753.019	1503.21	1574.94	1346.01	931.634	1074.73	1152.49	1342.79	936.396	1037.22	1140.51	1160.54	998.464	1583.14	836.941	32957.4
11	1275.44	927.586	1140	659.654	1224.49	1121.86	801.126	1101.33	1073.11	1521.67	976.999	959.085	925.478	1245.42	1378.15	1329.11	30860	37718.8	44704.1	37221.1	23715.8	31255.3	33694.7	31946.8	26257.4	27569.9	30723.4	27677.1	19302.1	31967.7	27148.9	26042.1	1131.77	877.03	1220.41	1650.22	1466.12	1010.12	1162.16	1466.43	1461.88	1030.64	927.632	1272.89	1306.54	1149.16	1833.33	911.517	42354.2
12	1304.75	989.708	1251.63	743.309	1421.54	1219.95	1111.88	1264	1146.82	1196.57	1040.4	1083.63	1083.85	1373.1	1579.31	1510.99	39852.9	47690.7	47410	46938.8	31340.4	39721.7	41326.5	39906.2	32930.7	35852.6	37051.6	34346.9	23936.8	41705.3	29947.9	31979.4	1192.16	1001.16	1261.52	1687.5	1608.7	1144.75	1517.19	1289.07	1613.88	1052.79	1200.3	1468.75	1436.59	1276.12	1995.65	1015.13	53010.1
B.
Time (Hr)	WT																WT EA as C																ntrC-																ntrC- EA as C
0	860.465	813.953	825.581	720.93	752.688	804.598	770.115	779.07	704.545	714.286	770.115	755.556	725.275	790.698	758.621	719.101	758.242	824.176	788.235	848.837	764.706	883.721	839.081	677.778	764.045	779.07	837.209	755.556	744.444	775.281	752.809	804.598	644.444	943.182	843.374	793.478	800	804.598	734.694	763.441	666.667	714.286	802.326	769.231	758.621	733.333	784.091	831.461	896.552
1	865.854	896.552	780.22	670.33	742.574	806.818	775.281	829.545	731.183	714.286	791.209	717.391	760.87	747.368	688.172	680.851	872.093	823.529	690.476	809.524	758.621	727.273	840.909	690.476	735.632	804.598	659.574	674.157	720.93	722.222	689.655	741.573	741.573	728.261	724.138	676.768	741.936	800	679.245	750	673.684	718.75	730.337	722.222	763.441	708.333	763.441	784.946	735.632
2	710	797.98	707.071	686.274	663.551	762.376	757.576	797.98	645.455	642.857	729.73	724.771	711.712	695.652	681.818	616.667	723.404	606.742	869.048	741.177	800	776.471	741.177	694.118	735.632	747.126	704.545	735.632	695.652	655.172	696.629	693.182	681.818	780.952	712.963	705.882	685.714	653.465	645.161	695.238	610.62	672.566	666.667	663.793	688.073	636.364	718.447	633.028	732.673
3	711.864	626.761	368.627	379.747	470.588	369.718	601.307	510.989	500	586.42	606.25	537.5	512.563	616.883	597.403	541.667	695.652	758.242	647.059	639.535	858.823	804.878	864.197	738.636	750	666.667	726.316	701.149	705.882	781.609	640.449	709.302	674.603	649.007	624.114	517.857	671.642	583.333	532.544	637.037	556.291	636.364	514.793	541.177	623.288	657.534	666.667	678.322	710.28
4	672.414	552.174	357.143	388.013	554.264	384.817	484.321	463.158	463.768	680.18	658.009	674.107	562.724	811.966	683.333	539.924	790.698	677.778	630.952	693.182	647.059	829.268	728.395	775.281	673.469	670.455	706.522	732.558	710.843	747.126	670.455	764.706	625	472.924	688.235	481.781	607.33	722.543	429.012	659.341	619.469	618.605	511.811	419.558	717.949	681.159	706.667	583.333	682.243
5	725.1	506.297	417.166	480.392	584.046	494.424	515.991	475.763	628.235	878.378	761.062	734.007	702.312	943.709	870.663	680.597	802.326	852.273	785.714	670.455	800	916.667	771.084	730.337	703.297	685.393	647.727	755.814	724.138	747.126	758.621	674.419	700.787	592.233	661.597	423.729	637.363	400.383	445.607	669.388	817.544	693.75	447.368	588.083	782.895	856	449.745	682.796	747.748
6	881.029	617.068	515.315	552.521	705.128	600	448.549	649.648	691.089	803.571	833.333	632.302	691.91	699.099	625.954	848.718	733.333	883.721	707.317	764.045	709.677	732.558	905.882	777.778	728.261	719.101	804.598	724.138	695.652	655.172	715.909	724.138	832.215	625.255	726.542	463.373	754.601	460.899	607.211	831.683	864.583	804.627	456.704	551.959	715.278	644.269	616.907	891.892	844.828
7	1005.51	665.441	581.321	612.205	813.397	760.943	786.106	753.769	820.463	835.335	900.662	864.979	717.066	650	700.138	906.04	670.213	732.558	783.133	696.629	763.441	885.058	850.575	777.778	769.231	692.308	727.273	724.138	702.128	761.364	770.115	761.364	929.379	697.464	773.756	705.882	873.385	515.015	697.368	922.667	836	848.684	531.943	711.069	837.662	853.002	701.518	925.17	881.89
8	1183.82	704.132	663.522	716.698	962.306	844.479	842.52	884.298	1049.12	699.379	1060.04	1123.4	1020.33	847.411	755.857	1041.24	729.167	839.081	915.663	786.517	684.783	822.222	887.64	769.231	825.581	777.778	750	806.818	726.316	741.573	784.091	741.573	976.359	651.23	837.398	865.044	1204.55	636.758	789.244	1045.45	869.783	981.132	598.237	728.434	964.286	993.976	808.307	1362.4	769.231
9	1321.99	768.388	730.942	762.542	1123.43	955.752	961.42	1042.62	1161.54	810.578	1057.47	894.886	1184.92	955.027	830.569	1192.53	773.196	910.112	708.333	804.348	769.231	782.609	857.143	891.304	752.809	791.209	822.222	764.045	660	842.697	707.865	791.209	1093.75	701.511	734.266	976.395	1222.22	720.506	922.078	1186.4	1115.25	1012.61	682.161	774.669	1132.11	1164.03	920.367	1237.47	760.417
10	1488.22	888.889	788.219	917.073	1155.04	1090.53	1055.47	1156.45	1299.26	864.896	1148.44	1185.9	1432.53	1085.75	973.38	1355.26	744.898	836.957	850.575	808.511	813.187	864.583	881.72	893.617	666.667	827.957	835.165	881.72	705.263	822.222	733.333	741.936	1103.45	921.512	807.592	1118.01	1388.89	800.543	1066.48	1249.52	1015.54	1033.06	840.816	928.363	1324.11	1316.89	1031.25	1438.71	732.143
11	1711.07	1033.79	964.081	1000	1153.33	1210.24	1173.37	1185.45	1456.99	985.311	1287.9	1101.99	1485.95	1213.4	1091.64	1493.69	722.772	846.939	853.933	906.25	802.198	908.163	958.333	793.814	775.51	733.333	808.511	882.979	744.681	815.217	791.209	789.474	1162.52	1172.92	841.133	1207.84	1420.54	928.382	1232.46	1219.55	1223.24	1162.25	937.333	1042.34	1456.6	1405.85	1111.58	1529.98	765.152
12	1918.65	1121.74	1066.28	1141.78	1155.3	1317.88	1308.51	1429.43	1587.83	986.5	1378.38	1470.68	1645.21	1370.19	1221.97	1661.4	796.116	950	914.894	960.784	815.217	872.549	836.735	788.462	790	786.408	917.526	775.701	787.234	904.255	838.71	775.51	1230.53	1191.46	927.823	1331.46	1742.07	1024.08	1487.37	1327.45	1279.61	1209.06	1032.77	1108.33	1536.18	1558.93	1242.71	1730.92	772.881
[truncated: 15 more columns]
